# Supplementary material for: Discovery of SNPs and InDels in papaya genotypes and its potential for marker assisted selection of fruit quality traits
Source: Sci Rep. 2021 Jan 11;11:292. doi: 10.1038/s41598-020-79401-z (PMC7801719; doi:10.1038/s41598-020-79401-z)
Supplement: Supplementary file 1 — Supplementary Information. [file 41598_2020_79401_MOESM1_ESM.xlsx]

## Sheet: Plan1
Supplementary information
Title: Discovery of SNPs and InDels in papaya genotypes and its potential for marker assisted selection of fruit quality traits
Dieimes Bohry1*; Helaine Christine Cancela Ramos1; Pedro Henrique Dias dos Santos1; Marcela Santana Bastos Boechat1; Fernanda Abreu Santana Arêdes1; Adriana Azevedo Vimercati Pirovani1; Messias Gonzaga Pereira1
1Laboratório de Melhoramento Genético Vegetal - LMGV
Universidade Estadual do Norte Fluminense - UENF
Av. Alberto Lamego, 2000, 2º andar
Parque Califórnia
CEP:28013-602
Campos dos Goytacazes -RJ, Brasil
*Corresponding author
Dieimes Bohry
Phone: +55 (27) 997823019
Email: dieimes.bohry@gmail.com
Supplementary table 01. Ripening-related genes with linked variants
Gene.ID	Arabi.defline	Gene_start	Gene_end	Starnd	LG	Contig	Variant.Position	Sekati	JS.12	Gene source	Gene.Category	Abreviation	Var.Type	EFFECT	IMPACT	Var.to.gene.start	Var.to.gene.end	QUERY.ID	QUERY.Definition	Identity.%
evm.TU.supercontig_107.106	beta-hydroxylase 1	569481	571050	-	LG8	supercontig_107	564740	G	A	DGE	Chlorophyll and carotenoid metabolism-related genes	CCM	SNP	downstream_gene_variant	MODIFIER	-4741	-6310	supercontig_107.106	Beta-carotene hydroxylase (HQ998850.1)	-
evm.TU.supercontig_107.106	beta-hydroxylase 1	569481	571050	-	LG8	supercontig_107	568815	A	T	DGE	Chlorophyll and carotenoid metabolism-related genes	CCM	SNP	downstream_gene_variant	MODIFIER	-666	-2235	supercontig_107.106	Beta-carotene hydroxylase (HQ998850.1)	-
evm.TU.supercontig_107.106	beta-hydroxylase 1	569481	571050	-	LG8	supercontig_107	573466	G	T	DGE	Chlorophyll and carotenoid metabolism-related genes	CCM	SNP	upstream_gene_variant	MODIFIER	3985	2416	supercontig_107.106	Beta-carotene hydroxylase (HQ998850.1)	-
evm.TU.supercontig_107.106	beta-hydroxylase 1	569481	571050	-	LG8	supercontig_107	574860	A	T	DGE	Chlorophyll and carotenoid metabolism-related genes	CCM	SNP	upstream_gene_variant	MODIFIER	5379	3810	supercontig_107.106	Beta-carotene hydroxylase (HQ998850.1)	-
evm.TU.supercontig_13.164	magnesium-protoporphyrin IX methyltransferase	1490514	1491745	+	LG8	supercontig_13	1488414	C	G	DGE	Chlorophyll and carotenoid metabolism-related genes	CCM	SNP	upstream_gene_variant	MODIFIER	-2100	-3331	supercontig_13.164	Magnesium -protoporphyrin IX methyltransferase	-
evm.TU.supercontig_130.4	Flavin containing amine oxidoreductase family	16651	22884	-	Un	supercontig_130	17190	G	A	DGE	Chlorophyll and carotenoid metabolism-related genes	CCM	SNP	intron_variant	MODIFIER	539	-5694	supercontig_130.4	Protoporphyrinogen oxidase	-
evm.TU.supercontig_130.4	Flavin containing amine oxidoreductase family	16651	22884	-	Un	supercontig_130	24443	C	T	DGE	Chlorophyll and carotenoid metabolism-related genes	CCM	SNP	upstream_gene_variant	MODIFIER	7792	1559	supercontig_130.4	Protoporphyrinogen oxidase	-
evm.TU.supercontig_130.4	Flavin containing amine oxidoreductase family	16651	22884	-	Un	supercontig_130	25036	T	A	DGE	Chlorophyll and carotenoid metabolism-related genes	CCM	SNP	upstream_gene_variant	MODIFIER	8385	2152	supercontig_130.4	Protoporphyrinogen oxidase	-
evm.TU.supercontig_130.4	Flavin containing amine oxidoreductase family	16651	22884	-	Un	supercontig_130	26002	T	C	DGE	Chlorophyll and carotenoid metabolism-related genes	CCM	SNP	upstream_gene_variant	MODIFIER	9351	3118	supercontig_130.4	Protoporphyrinogen oxidase	-
evm.TU.supercontig_130.4	Flavin containing amine oxidoreductase family	16651	22884	-	Un	supercontig_130	26025	T	C	DGE	Chlorophyll and carotenoid metabolism-related genes	CCM	SNP	upstream_gene_variant	MODIFIER	9374	3141	supercontig_130.4	Protoporphyrinogen oxidase	-
evm.TU.supercontig_130.4	Flavin containing amine oxidoreductase family	16651	22884	-	Un	supercontig_130	28607	A	G	DGE	Chlorophyll and carotenoid metabolism-related genes	CCM	SNP	intergenic_region	MODIFIER	11956	5723	supercontig_130.4	Protoporphyrinogen oxidase	-
evm.TU.supercontig_130.4	Flavin containing amine oxidoreductase family	16651	22884	-	Un	supercontig_130	28622	T	C	DGE	Chlorophyll and carotenoid metabolism-related genes	CCM	SNP	intergenic_region	MODIFIER	11971	5738	supercontig_130.4	Protoporphyrinogen oxidase	-
evm.TU.supercontig_132.5	Lycopene beta/epsilon cyclase protein	26914	31197	-	LG6	supercontig_132	24283	A	G	DGE	Chlorophyll and carotenoid metabolism-related genes	CCM	SNP	downstream_gene_variant	MODIFIER	-2631	-6914	supercontig_132.5	Lycopene beta/epsilon cyclase protein isoform 2	-
evm.TU.supercontig_43.43	hydroxymethylbilane synthase	555330	570031	+	LG3	supercontig_43	555771	A	G	DGE	Chlorophyll and carotenoid metabolism-related genes	CCM	SNP	intron_variant	MODIFIER	441	-14260	supercontig_43.43	Hydroxymethylbilane synthase	-
evm.TU.supercontig_43.43	hydroxymethylbilane synthase	555330	570031	+	LG3	supercontig_43	560154	T	A	DGE	Chlorophyll and carotenoid metabolism-related genes	CCM	SNP	intron_variant	MODIFIER	4824	-9877	supercontig_43.43	Hydroxymethylbilane synthase	-
evm.TU.supercontig_43.43	hydroxymethylbilane synthase	555330	570031	+	LG3	supercontig_43	561461	T	C	DGE	Chlorophyll and carotenoid metabolism-related genes	CCM	SNP	intron_variant	MODIFIER	6131	-8570	supercontig_43.43	Hydroxymethylbilane synthase	-
evm.TU.supercontig_43.43	hydroxymethylbilane synthase	555330	570031	+	LG3	supercontig_43	563512	T	C	DGE	Chlorophyll and carotenoid metabolism-related genes	CCM	SNP	intron_variant	MODIFIER	8182	-6519	supercontig_43.43	Hydroxymethylbilane synthase	-
evm.TU.supercontig_43.43	hydroxymethylbilane synthase	555330	570031	+	LG3	supercontig_43	563532	A	G	DGE	Chlorophyll and carotenoid metabolism-related genes	CCM	SNP	intron_variant	MODIFIER	8202	-6499	supercontig_43.43	Hydroxymethylbilane synthase	-
evm.TU.supercontig_43.43	hydroxymethylbilane synthase	555330	570031	+	LG3	supercontig_43	564024	C	G	DGE	Chlorophyll and carotenoid metabolism-related genes	CCM	SNP	intron_variant	MODIFIER	8694	-6007	supercontig_43.43	Hydroxymethylbilane synthase	-
evm.TU.supercontig_43.43	hydroxymethylbilane synthase	555330	570031	+	LG3	supercontig_43	564071	T	C	DGE	Chlorophyll and carotenoid metabolism-related genes	CCM	SNP	intron_variant	MODIFIER	8741	-5960	supercontig_43.43	Hydroxymethylbilane synthase	-
evm.TU.supercontig_43.43	hydroxymethylbilane synthase	555330	570031	+	LG3	supercontig_43	564087	T	C	DGE	Chlorophyll and carotenoid metabolism-related genes	CCM	SNP	intron_variant	MODIFIER	8757	-5944	supercontig_43.43	Hydroxymethylbilane synthase	-
evm.TU.supercontig_43.43	hydroxymethylbilane synthase	555330	570031	+	LG3	supercontig_43	565342	T	C	DGE	Chlorophyll and carotenoid metabolism-related genes	CCM	SNP	intron_variant	MODIFIER	10012	-4689	supercontig_43.43	Hydroxymethylbilane synthase	-
evm.TU.supercontig_43.43	hydroxymethylbilane synthase	555330	570031	+	LG3	supercontig_43	565368	A	G	DGE	Chlorophyll and carotenoid metabolism-related genes	CCM	SNP	intron_variant	MODIFIER	10038	-4663	supercontig_43.43	Hydroxymethylbilane synthase	-
evm.TU.supercontig_43.43	hydroxymethylbilane synthase	555330	570031	+	LG3	supercontig_43	565491	G	T	DGE	Chlorophyll and carotenoid metabolism-related genes	CCM	SNP	intron_variant	MODIFIER	10161	-4540	supercontig_43.43	Hydroxymethylbilane synthase	-
evm.TU.supercontig_43.43	hydroxymethylbilane synthase	555330	570031	+	LG3	supercontig_43	565752	A	G	DGE	Chlorophyll and carotenoid metabolism-related genes	CCM	SNP	intron_variant	MODIFIER	10422	-4279	supercontig_43.43	Hydroxymethylbilane synthase	-
evm.TU.supercontig_43.43	hydroxymethylbilane synthase	555330	570031	+	LG3	supercontig_43	565764	C	T	DGE	Chlorophyll and carotenoid metabolism-related genes	CCM	SNP	intron_variant	MODIFIER	10434	-4267	supercontig_43.43	Hydroxymethylbilane synthase	-
evm.TU.supercontig_43.43	hydroxymethylbilane synthase	555330	570031	+	LG3	supercontig_43	567614	T	C	DGE	Chlorophyll and carotenoid metabolism-related genes	CCM	SNP	intron_variant	MODIFIER	12284	-2417	supercontig_43.43	Hydroxymethylbilane synthase	-
evm.TU.supercontig_43.43	hydroxymethylbilane synthase	555330	570031	+	LG3	supercontig_43	567707	A	G	DGE	Chlorophyll and carotenoid metabolism-related genes	CCM	SNP	intron_variant	MODIFIER	12377	-2324	supercontig_43.43	Hydroxymethylbilane synthase	-
evm.TU.supercontig_43.43	hydroxymethylbilane synthase	555330	570031	+	LG3	supercontig_43	567754	T	G	DGE	Chlorophyll and carotenoid metabolism-related genes	CCM	SNP	intron_variant	MODIFIER	12424	-2277	supercontig_43.43	Hydroxymethylbilane synthase	-
evm.TU.supercontig_43.43	hydroxymethylbilane synthase	555330	570031	+	LG3	supercontig_43	569749	A	G	DGE	Chlorophyll and carotenoid metabolism-related genes	CCM	SNP	synonymous_variant	LOW	14419	-282	supercontig_43.43	Hydroxymethylbilane synthase	-
evm.TU.supercontig_43.43	hydroxymethylbilane synthase	555330	570031	+	LG3	supercontig_43	569757	G	C	DGE	Chlorophyll and carotenoid metabolism-related genes	CCM	SNP	missense_variant	MODERATE	14427	-274	supercontig_43.43	Hydroxymethylbilane synthase	-
evm.TU.supercontig_44.117	chlorophyllase 2	1490672	1495872	+	LG6	supercontig_44	1496810	A	C	DGE	Chlorophyll and carotenoid metabolism-related genes	CCM	SNP	downstream_gene_variant	MODIFIER	6138	938	supercontig_44.117	Chlorophyllase 2	-
evm.TU.supercontig_44.117	chlorophyllase 2	1490672	1495872	+	LG6	supercontig_44	1503918	A	G	DGE	Chlorophyll and carotenoid metabolism-related genes	CCM	SNP	intergenic_region	MODIFIER	13246	8046	supercontig_44.117	Chlorophyllase 2	-
evm.TU.supercontig_47.4	Pheophorbide a oxygenase family protein with Rieske [2Fe-2S] domain	14462	18512	+	LG9	supercontig_47	21463	A	G	DGE	Chlorophyll and carotenoid metabolism-related genes	CCM	SNP	downstream_gene_variant	MODIFIER	7001	2951	supercontig_47.4	Pheophorbide a oxygenase, chloroplastic-like	-
evm.TU.supercontig_80.29	protochlorophyllide oxidoreductase A	227917	230824	+	LG2	supercontig_80	231119	T	G	DGE	Chlorophyll and carotenoid metabolism-related genes	CCM	SNP	downstream_gene_variant	MODIFIER	3202	295	supercontig_80.29	Protochlorophyllide oxidoreductase A	-
evm.TU.supercontig_80.29	protochlorophyllide oxidoreductase A	227917	230824	+	LG2	supercontig_80	232275	T	C	DGE	Chlorophyll and carotenoid metabolism-related genes	CCM	SNP	downstream_gene_variant	MODIFIER	4358	1451	supercontig_80.29	Protochlorophyllide oxidoreductase A	-
evm.TU.supercontig_80.29	protochlorophyllide oxidoreductase A	227917	230824	+	LG2	supercontig_80	233024	A	T	DGE	Chlorophyll and carotenoid metabolism-related genes	CCM	SNP	downstream_gene_variant	MODIFIER	5107	2200	supercontig_80.29	Protochlorophyllide oxidoreductase A	-
evm.TU.supercontig_80.29	protochlorophyllide oxidoreductase A	227917	230824	+	LG2	supercontig_80	233388	G	C	DGE	Chlorophyll and carotenoid metabolism-related genes	CCM	SNP	downstream_gene_variant	MODIFIER	5471	2564	supercontig_80.29	Protochlorophyllide oxidoreductase A	-
evm.TU.supercontig_80.29	protochlorophyllide oxidoreductase A	227917	230824	+	LG2	supercontig_80	234005	G	A	DGE	Chlorophyll and carotenoid metabolism-related genes	CCM	SNP	downstream_gene_variant	MODIFIER	6088	3181	supercontig_80.29	Protochlorophyllide oxidoreductase A	-
evm.TU.supercontig_80.29	protochlorophyllide oxidoreductase A	227917	230824	+	LG2	supercontig_80	234551	G	A	DGE	Chlorophyll and carotenoid metabolism-related genes	CCM	SNP	downstream_gene_variant	MODIFIER	6634	3727	supercontig_80.29	Protochlorophyllide oxidoreductase A	-
evm.TU.supercontig_80.29	protochlorophyllide oxidoreductase A	227917	230824	+	LG2	supercontig_80	235440	TA	TAACTAA	DGE	Chlorophyll and carotenoid metabolism-related genes	CCM	INDEL	downstream_gene_variant	MODIFIER	7523	4616	supercontig_80.29	Protochlorophyllide oxidoreductase A	-
evm.TU.supercontig_92.51	magnesium-chelatase subunit chlH, chloroplast, putative / Mg-protoporphyrin IX chelatase, putative (CHLH)	468270	473644	-	LG4	supercontig_92	466393	G	A	DGE	Chlorophyll and carotenoid metabolism-related genes	CCM	SNP	downstream_gene_variant	MODIFIER	-1877	-7251	supercontig_92.51	Magnesium -chelatase subunit chlH	-
evm.TU.supercontig_92.51	magnesium-chelatase subunit chlH, chloroplast, putative / Mg-protoporphyrin IX chelatase, putative (CHLH)	468270	473644	-	LG4	supercontig_92	466550	C	T	DGE	Chlorophyll and carotenoid metabolism-related genes	CCM	SNP	downstream_gene_variant	MODIFIER	-1720	-7094	supercontig_92.51	Magnesium -chelatase subunit chlH	-
evm.TU.supercontig_92.51	magnesium-chelatase subunit chlH, chloroplast, putative / Mg-protoporphyrin IX chelatase, putative (CHLH)	468270	473644	-	LG4	supercontig_92	466569	A	C	DGE	Chlorophyll and carotenoid metabolism-related genes	CCM	SNP	downstream_gene_variant	MODIFIER	-1701	-7075	supercontig_92.51	Magnesium -chelatase subunit chlH	-
evm.TU.supercontig_92.51	magnesium-chelatase subunit chlH, chloroplast, putative / Mg-protoporphyrin IX chelatase, putative (CHLH)	468270	473644	-	LG4	supercontig_92	470716	G	A	DGE	Chlorophyll and carotenoid metabolism-related genes	CCM	SNP	synonymous_variant	LOW	2446	-2928	supercontig_92.51	Magnesium -chelatase subunit chlH	-
evm.TU.supercontig_34.133	protochlorophyllide oxidoreductase C	1242904	1244934	+	LG5	supercontig_34	1241845	G	A	BLAST	Chlorophyll and carotenoid metabolism-related genes	CCM	SNP	upstream_gene_variant	MODIFIER	-1059	-3089	supercontig_80.29	Protochlorophyllide oxidoreductase A	80.87
evm.TU.supercontig_1.14	xyloglucan endotransglucosylase/hydrolase 32	355686	356942	-	LG9	supercontig_1	343623	G	A	DGE	Cell wall-related genes	CW	SNP	intergenic_region	MODIFIER	-12063	-13319	supercontig_1.14	Xyloglucan endotransglucosylase (AY032600.1)	-
evm.TU.supercontig_1.14	xyloglucan endotransglucosylase/hydrolase 32	355686	356942	-	LG9	supercontig_1	345186	T	C	DGE	Cell wall-related genes	CW	SNP	intergenic_region	MODIFIER	-10500	-11756	supercontig_1.14	Xyloglucan endotransglucosylase (AY032600.1)	-
evm.TU.supercontig_1.14	xyloglucan endotransglucosylase/hydrolase 32	355686	356942	-	LG9	supercontig_1	347097	T	G	DGE	Cell wall-related genes	CW	SNP	intergenic_region	MODIFIER	-8589	-9845	supercontig_1.14	Xyloglucan endotransglucosylase (AY032600.1)	-
evm.TU.supercontig_1.14	xyloglucan endotransglucosylase/hydrolase 32	355686	356942	-	LG9	supercontig_1	350897	G	A	DGE	Cell wall-related genes	CW	SNP	downstream_gene_variant	MODIFIER	-4789	-6045	supercontig_1.14	Xyloglucan endotransglucosylase (AY032600.1)	-
evm.TU.supercontig_1.14	xyloglucan endotransglucosylase/hydrolase 32	355686	356942	-	LG9	supercontig_1	370928	G	A	DGE	Cell wall-related genes	CW	SNP	intergenic_region	MODIFIER	15242	13986	supercontig_1.14	Xyloglucan endotransglucosylase (AY032600.1)	-
evm.TU.supercontig_1.14	xyloglucan endotransglucosylase/hydrolase 32	355686	356942	-	LG9	supercontig_1	372105	A	G	DGE	Cell wall-related genes	CW	SNP	intergenic_region	MODIFIER	16419	15163	supercontig_1.14	Xyloglucan endotransglucosylase (AY032600.1)	-
evm.TU.supercontig_1.14	xyloglucan endotransglucosylase/hydrolase 32	355686	356942	-	LG9	supercontig_1	373711	C	T	DGE	Cell wall-related genes	CW	SNP	intergenic_region	MODIFIER	18025	16769	supercontig_1.14	Xyloglucan endotransglucosylase (AY032600.1)	-
evm.TU.supercontig_1.14	xyloglucan endotransglucosylase/hydrolase 32	355686	356942	-	LG9	supercontig_1	375857	G	A	DGE	Cell wall-related genes	CW	SNP	intergenic_region	MODIFIER	20171	18915	supercontig_1.14	Xyloglucan endotransglucosylase (AY032600.1)	-
evm.TU.supercontig_1.14	xyloglucan endotransglucosylase/hydrolase 32	355686	356942	-	LG9	supercontig_1	376825	G	A	DGE	Cell wall-related genes	CW	SNP	intergenic_region	MODIFIER	21139	19883	supercontig_1.14	Xyloglucan endotransglucosylase (AY032600.1)	-
evm.TU.supercontig_1.14	xyloglucan endotransglucosylase/hydrolase 32	355686	356942	-	LG9	supercontig_1	380721	T	C	DGE	Cell wall-related genes	CW	SNP	intergenic_region	MODIFIER	25035	23779	supercontig_1.14	Xyloglucan endotransglucosylase (AY032600.1)	-
evm.TU.supercontig_1.14	xyloglucan endotransglucosylase/hydrolase 32	355686	356942	-	LG9	supercontig_1	380727	C	T	DGE	Cell wall-related genes	CW	SNP	intergenic_region	MODIFIER	25041	23785	supercontig_1.14	Xyloglucan endotransglucosylase (AY032600.1)	-
evm.TU.supercontig_1.14	xyloglucan endotransglucosylase/hydrolase 32	355686	356942	-	LG9	supercontig_1	380778	AT	A	DGE	Cell wall-related genes	CW	INDEL	intergenic_region	MODIFIER	25092	23836	supercontig_1.14	Xyloglucan endotransglucosylase (AY032600.1)	-
evm.TU.supercontig_1.419	expansin A4	5171274	5172832	-	LG9	supercontig_1	5164170	T	C	DGE	Cell wall-related genes	CW	SNP	intergenic_region	MODIFIER	-7104	-8662	supercontig_1.419	Expansin A	-
evm.TU.supercontig_1.419	expansin A4	5171274	5172832	-	LG9	supercontig_1	5165259	T	A	DGE	Cell wall-related genes	CW	SNP	intergenic_region	MODIFIER	-6015	-7573	supercontig_1.419	Expansin A	-
evm.TU.supercontig_1.419	expansin A4	5171274	5172832	-	LG9	supercontig_1	5166512	A	G	DGE	Cell wall-related genes	CW	SNP	downstream_gene_variant	MODIFIER	-4762	-6320	supercontig_1.419	Expansin A	-
evm.TU.supercontig_1.419	expansin A4	5171274	5172832	-	LG9	supercontig_1	5166597	T	C	DGE	Cell wall-related genes	CW	SNP	downstream_gene_variant	MODIFIER	-4677	-6235	supercontig_1.419	Expansin A	-
evm.TU.supercontig_1.419	expansin A4	5171274	5172832	-	LG9	supercontig_1	5166611	T	TA	DGE	Cell wall-related genes	CW	INDEL	downstream_gene_variant	MODIFIER	-4663	-6221	supercontig_1.419	Expansin A	-
evm.TU.supercontig_106.54	Glycosyl hydrolase family protein	643132	646489	-	LG3	supercontig_106	639699	C	A	DGE	Cell wall-related genes	CW	SNP	downstream_gene_variant	MODIFIER	-3433	-6790	supercontig_106.54	Beta -D-xylosidase 5	-
evm.TU.supercontig_106.54	Glycosyl hydrolase family protein	643132	646489	-	LG3	supercontig_106	642393	G	A	DGE	Cell wall-related genes	CW	SNP	downstream_gene_variant	MODIFIER	-739	-4096	supercontig_106.54	Beta -D-xylosidase 5	-
evm.TU.supercontig_106.54	Glycosyl hydrolase family protein	643132	646489	-	LG3	supercontig_106	643444	C	T	DGE	Cell wall-related genes	CW	SNP	synonymous_variant	LOW	312	-3045	supercontig_106.54	Beta -D-xylosidase 5	-
evm.TU.supercontig_106.54	Glycosyl hydrolase family protein	643132	646489	-	LG3	supercontig_106	643459	T	G	DGE	Cell wall-related genes	CW	SNP	synonymous_variant	LOW	327	-3030	supercontig_106.54	Beta -D-xylosidase 5	-
evm.TU.supercontig_106.54	Glycosyl hydrolase family protein	643132	646489	-	LG3	supercontig_106	643531	T	G	DGE	Cell wall-related genes	CW	SNP	synonymous_variant	LOW	399	-2958	supercontig_106.54	Beta -D-xylosidase 5	-
evm.TU.supercontig_106.54	Glycosyl hydrolase family protein	643132	646489	-	LG3	supercontig_106	644651	C	T	DGE	Cell wall-related genes	CW	SNP	intron_variant	MODIFIER	1519	-1838	supercontig_106.54	Beta -D-xylosidase 5	-
evm.TU.supercontig_1178.2	sugar transporter 1	15481	16456	-	LG7	supercontig_1178	8546	T	C	DGE	Cell wall-related genes	CW	SNP	intergenic_region	MODIFIER	-6935	-7910	supercontig_1178.2	Sugar transporter 1	-
evm.TU.supercontig_1178.2	sugar transporter 1	15481	16456	-	LG7	supercontig_1178	9202	T	C	DGE	Cell wall-related genes	CW	SNP	intergenic_region	MODIFIER	-6279	-7254	supercontig_1178.2	Sugar transporter 1	-
evm.TU.supercontig_1178.2	sugar transporter 1	15481	16456	-	LG7	supercontig_1178	9343	C	T	DGE	Cell wall-related genes	CW	SNP	intergenic_region	MODIFIER	-6138	-7113	supercontig_1178.2	Sugar transporter 1	-
evm.TU.supercontig_145.20	Pectin lyase-like superfamily protein	481238	482675	-	LG5	supercontig_145	472205	T	G	DGE	Cell wall-related genes	CW	SNP	intergenic_region	MODIFIER	-9033	-10470	supercontig_145.20	Probable pectinesterase	-
evm.TU.supercontig_145.20	Pectin lyase-like superfamily protein	481238	482675	-	LG5	supercontig_145	479498	T	C	DGE	Cell wall-related genes	CW	SNP	downstream_gene_variant	MODIFIER	-1740	-3177	supercontig_145.20	Probable pectinesterase	-
evm.TU.supercontig_145.20	Pectin lyase-like superfamily protein	481238	482675	-	LG5	supercontig_145	479501	A	G	DGE	Cell wall-related genes	CW	SNP	downstream_gene_variant	MODIFIER	-1737	-3174	supercontig_145.20	Probable pectinesterase	-
evm.TU.supercontig_1461.3	pectin methylesterase 3	12419	14522	-	Un	supercontig_1461	11629	G	A	DGE	Cell wall-related genes	CW	SNP	downstream_gene_variant	MODIFIER	-790	-2893	supercontig_1461.3	Pectin methyl esterase	-
evm.TU.supercontig_1461.3	pectin methylesterase 3	12419	14522	-	Un	supercontig_1461	11714	G	A	DGE	Cell wall-related genes	CW	SNP	downstream_gene_variant	MODIFIER	-705	-2808	supercontig_1461.3	Pectin methyl esterase	-
evm.TU.supercontig_183.26	UDP-galactose transporter 3	245052	248915	+	LG9	supercontig_183	249112	G	C	DGE	Cell wall-related genes	CW	SNP	downstream_gene_variant	MODIFIER	4060	197	supercontig_183.26	UDP -galactose transporter 3	-
evm.TU.supercontig_2.231	glycosyl hydrolase 9B1	3045003	3049595	-	LG9	supercontig_2	3044262	G	A	DGE	Cell wall-related genes	CW	SNP	downstream_gene_variant	MODIFIER	-741	-5333	supercontig_2.231	Endoglucanase 8-like	-
evm.TU.supercontig_2.231	glycosyl hydrolase 9B1	3045003	3049595	-	LG9	supercontig_2	3047903	T	C	DGE	Cell wall-related genes	CW	SNP	intron_variant	MODIFIER	2900	-1692	supercontig_2.231	Endoglucanase 8-like	-
evm.TU.supercontig_208.1	xyloglucan endotransglucosylase/hydrolase 30	10859	18814	+	Un	supercontig_208	31562	C	G	DGE	Cell wall-related genes	CW	SNP	intergenic_region	MODIFIER	20703	12748	supercontig_208.1	Xyloglucan endotransglucosylase/ hydrolase 30	-
evm.TU.supercontig_250.6	Pectin lyase-like superfamily protein	35274	37114	+	Un	supercontig_250	27755	G	C	DGE	Cell wall-related genes	CW	SNP	intergenic_region	MODIFIER	-7519	-9359	supercontig_250.6	Polygalacturonase 1 (FJ007644.1)	-
evm.TU.supercontig_3.313	Glycosyl hydrolases family 32 protein	2180868	2183619	-	LG8	supercontig_3	2176464	G	A	DGE	Cell wall-related genes	CW	SNP	downstream_gene_variant	MODIFIER	-4404	-7155	supercontig_3.313	Beta-fructofuranosidase	-
evm.TU.supercontig_3.313	Glycosyl hydrolases family 32 protein	2180868	2183619	-	LG8	supercontig_3	2180909	G	C	DGE	Cell wall-related genes	CW	SNP	missense_variant	MODERATE	41	-2710	supercontig_3.313	Beta-fructofuranosidase	-
evm.TU.supercontig_3.313	Glycosyl hydrolases family 32 protein	2180868	2183619	-	LG8	supercontig_3	2181598	A	G	DGE	Cell wall-related genes	CW	SNP	intron_variant	MODIFIER	730	-2021	supercontig_3.313	Beta-fructofuranosidase	-
evm.TU.supercontig_3.313	Glycosyl hydrolases family 32 protein	2180868	2183619	-	LG8	supercontig_3	2188357	T	C	DGE	Cell wall-related genes	CW	SNP	upstream_gene_variant	MODIFIER	7489	4738	supercontig_3.313	Beta-fructofuranosidase	-
evm.TU.supercontig_3.77	Plant invertase/pectin methylesterase inhibitor superfamily	577134	579529	+	LG8	supercontig_3	573253	A	G	DGE	Cell wall-related genes	CW	SNP	upstream_gene_variant	MODIFIER	-3881	-6276	supercontig_3.77	Probable pectinesterase/pectinesterase inhibitor	-
evm.TU.supercontig_40.33	sugar transporter 14	636009	637913	+	LG7	supercontig_40	632304	A	T	DGE	Cell wall-related genes	CW	SNP	upstream_gene_variant	MODIFIER	-3705	-5609	supercontig_40.33	Sugar transporter 14	-
evm.TU.supercontig_40.33	sugar transporter 14	636009	637913	+	LG7	supercontig_40	632390	GTTT	GTT	DGE	Cell wall-related genes	CW	INDEL	upstream_gene_variant	MODIFIER	-3619	-5523	supercontig_40.33	Sugar transporter 14	-
evm.TU.supercontig_40.33	sugar transporter 14	636009	637913	+	LG7	supercontig_40	635407	C	T	DGE	Cell wall-related genes	CW	SNP	upstream_gene_variant	MODIFIER	-602	-2506	supercontig_40.33	Sugar transporter 14	-
evm.TU.supercontig_5.270	Pectate lyase family protein	2396401	2398766	-	LG4	supercontig_5	2394357	T	G	DGE	Cell wall-related genes	CW	SNP	downstream_gene_variant	MODIFIER	-2044	-4409	supercontig_5.270	Pectate lyase	-
evm.TU.supercontig_5.270	Pectate lyase family protein	2396401	2398766	-	LG4	supercontig_5	2398438	C	T	DGE	Cell wall-related genes	CW	SNP	intron_variant	MODIFIER	2037	-328	supercontig_5.270	Pectate lyase	-
evm.TU.supercontig_80.123	beta glucosidase 41	1050047	1051446	+	LG2	supercontig_80	1050619	CATATATATATATATATATATATAT	CATATATATATATATATATATAT	DGE	Cell wall-related genes	CW	INDEL	intron_variant	MODIFIER	572	-827	supercontig_80.123	Beta glucosidase	-
evm.TU.supercontig_80.123	beta glucosidase 41	1050047	1051446	+	LG2	supercontig_80	1055961	G	A	DGE	Cell wall-related genes	CW	SNP	downstream_gene_variant	MODIFIER	5914	4515	supercontig_80.123	Beta glucosidase	-
evm.TU.supercontig_82.65	sucrose synthase 4	1095128	1098675	+	Un	supercontig_82	1083290	G	A	DGE	Cell wall-related genes	CW	SNP	intergenic_region	MODIFIER	-11838	-15385	supercontig_82.65	Sucrose synthase 4	-
evm.TU.supercontig_82.65	sucrose synthase 4	1095128	1098675	+	Un	supercontig_82	1088554	C	T	DGE	Cell wall-related genes	CW	SNP	intergenic_region	MODIFIER	-6574	-10121	supercontig_82.65	Sucrose synthase 4	-
evm.TU.supercontig_82.65	sucrose synthase 4	1095128	1098675	+	Un	supercontig_82	1098666	A	C	DGE	Cell wall-related genes	CW	SNP	synonymous_variant	LOW	3538	-9	supercontig_82.65	Sucrose synthase 4	-
evm.TU.supercontig_93.34	beta-galactosidase 12	875627	879841	+	LG7	supercontig_93	871255	G	A	DGE	Cell wall-related genes	CW	SNP	upstream_gene_variant	MODIFIER	-4372	-8586	supercontig_93.34	Beta-galactosidase (EU650664.2)	-
evm.TU.supercontig_93.34	beta-galactosidase 12	875627	879841	+	LG7	supercontig_93	872953	G	C	DGE	Cell wall-related genes	CW	SNP	upstream_gene_variant	MODIFIER	-2674	-6888	supercontig_93.34	Beta-galactosidase (EU650664.2)	-
evm.TU.supercontig_93.34	beta-galactosidase 12	875627	879841	+	LG7	supercontig_93	879460	T	C	DGE	Cell wall-related genes	CW	SNP	missense_variant	MODERATE	3833	-381	supercontig_93.34	Beta-galactosidase (EU650664.2)	-
evm.TU.supercontig_93.34	beta-galactosidase 12	875627	879841	+	LG7	supercontig_93	882896	T	C	DGE	Cell wall-related genes	CW	SNP	downstream_gene_variant	MODIFIER	7269	3055	supercontig_93.34	Beta-galactosidase (EU650664.2)	-
evm.TU.supercontig_93.34	beta-galactosidase 12	875627	879841	+	LG7	supercontig_93	884504	T	C	DGE	Cell wall-related genes	CW	SNP	downstream_gene_variant	MODIFIER	8877	4663	supercontig_93.34	Beta-galactosidase (EU650664.2)	-
evm.TU.supercontig_93.34	beta-galactosidase 12	875627	879841	+	LG7	supercontig_93	884570	C	T	DGE	Cell wall-related genes	CW	SNP	downstream_gene_variant	MODIFIER	8943	4729	supercontig_93.34	Beta-galactosidase (EU650664.2)	-
evm.TU.supercontig_93.34	beta-galactosidase 12	875627	879841	+	LG7	supercontig_93	884673	T	C	DGE	Cell wall-related genes	CW	SNP	downstream_gene_variant	MODIFIER	9046	4832	supercontig_93.34	Beta-galactosidase (EU650664.2)	-
evm.TU.contig_29609	sucrose synthase 6	7075	11827	+	Un	contig_29609	4662	A	G	BLAST	Cell wall-related genes	CW	SNP	upstream_gene_variant	MODIFIER	-2413	-7165	supercontig_82.65	Sucrose synthase 4	52.1
evm.TU.contig_32583	beta-galactosidase 3	98	4588	-	Un	contig_32583	2456	T	C	BLAST	Cell wall-related genes	CW	SNP	missense_variant	MODERATE	2358	-2132	supercontig_93.34	Beta-galactosidase (EU650664.2)	70
evm.TU.supercontig_102.19	xyloglucan endotransglucosylase/hydrolase 32	657989	659833	-	Un	supercontig_102	657289	G	A	BLAST	Cell wall-related genes	CW	SNP	downstream_gene_variant	MODIFIER	-700	-2544	supercontig_1.14	Xyloglucan endotransglucosylase (AY032600.1)	74.33
evm.TU.supercontig_102.19	xyloglucan endotransglucosylase/hydrolase 32	657989	659833	-	Un	supercontig_102	666038	G	A	BLAST	Cell wall-related genes	CW	SNP	intergenic_region	MODIFIER	8049	6205	supercontig_1.14	Xyloglucan endotransglucosylase (AY032600.1)	74.33
evm.TU.supercontig_102.19	xyloglucan endotransglucosylase/hydrolase 32	657989	659833	-	Un	supercontig_102	666057	T	C	BLAST	Cell wall-related genes	CW	SNP	intergenic_region	MODIFIER	8068	6224	supercontig_1.14	Xyloglucan endotransglucosylase (AY032600.1)	74.33
evm.TU.supercontig_102.19	xyloglucan endotransglucosylase/hydrolase 32	657989	659833	-	Un	supercontig_102	668023	C	T	BLAST	Cell wall-related genes	CW	SNP	intergenic_region	MODIFIER	10034	8190	supercontig_1.14	Xyloglucan endotransglucosylase (AY032600.1)	74.33
evm.TU.supercontig_102.19	xyloglucan endotransglucosylase/hydrolase 32	657989	659833	-	Un	supercontig_102	671137	G	A	BLAST	Cell wall-related genes	CW	SNP	intergenic_region	MODIFIER	13148	11304	supercontig_1.14	Xyloglucan endotransglucosylase (AY032600.1)	74.33
evm.TU.supercontig_102.19	xyloglucan endotransglucosylase/hydrolase 32	657989	659833	-	Un	supercontig_102	671163	T	G	BLAST	Cell wall-related genes	CW	SNP	intergenic_region	MODIFIER	13174	11330	supercontig_1.14	Xyloglucan endotransglucosylase (AY032600.1)	74.33
evm.TU.supercontig_102.19	xyloglucan endotransglucosylase/hydrolase 32	657989	659833	-	Un	supercontig_102	671971	C	T	BLAST	Cell wall-related genes	CW	SNP	intergenic_region	MODIFIER	13982	12138	supercontig_1.14	Xyloglucan endotransglucosylase (AY032600.1)	74.33
evm.TU.supercontig_102.19	xyloglucan endotransglucosylase/hydrolase 32	657989	659833	-	Un	supercontig_102	672247	C	A	BLAST	Cell wall-related genes	CW	SNP	intergenic_region	MODIFIER	14258	12414	supercontig_1.14	Xyloglucan endotransglucosylase (AY032600.1)	74.33
evm.TU.supercontig_102.19	xyloglucan endotransglucosylase/hydrolase 32	657989	659833	-	Un	supercontig_102	672977	A	G	BLAST	Cell wall-related genes	CW	SNP	intergenic_region	MODIFIER	14988	13144	supercontig_1.14	Xyloglucan endotransglucosylase (AY032600.1)	74.33
evm.TU.supercontig_102.19	xyloglucan endotransglucosylase/hydrolase 32	657989	659833	-	Un	supercontig_102	672979	A	T	BLAST	Cell wall-related genes	CW	SNP	intergenic_region	MODIFIER	14990	13146	supercontig_1.14	Xyloglucan endotransglucosylase (AY032600.1)	74.33
evm.TU.supercontig_102.19	xyloglucan endotransglucosylase/hydrolase 32	657989	659833	-	Un	supercontig_102	672994	G	T	BLAST	Cell wall-related genes	CW	SNP	intergenic_region	MODIFIER	15005	13161	supercontig_1.14	Xyloglucan endotransglucosylase (AY032600.1)	74.33
evm.TU.supercontig_102.19	xyloglucan endotransglucosylase/hydrolase 32	657989	659833	-	Un	supercontig_102	673020	C	T	BLAST	Cell wall-related genes	CW	SNP	intergenic_region	MODIFIER	15031	13187	supercontig_1.14	Xyloglucan endotransglucosylase (AY032600.1)	74.33
evm.TU.supercontig_102.19	xyloglucan endotransglucosylase/hydrolase 32	657989	659833	-	Un	supercontig_102	673027	C	A	BLAST	Cell wall-related genes	CW	SNP	intergenic_region	MODIFIER	15038	13194	supercontig_1.14	Xyloglucan endotransglucosylase (AY032600.1)	74.33
evm.TU.supercontig_102.19	xyloglucan endotransglucosylase/hydrolase 32	657989	659833	-	Un	supercontig_102	673045	C	T	BLAST	Cell wall-related genes	CW	SNP	intergenic_region	MODIFIER	15056	13212	supercontig_1.14	Xyloglucan endotransglucosylase (AY032600.1)	74.33
evm.TU.supercontig_102.19	xyloglucan endotransglucosylase/hydrolase 32	657989	659833	-	Un	supercontig_102	673111	TTTTCT	TT	BLAST	Cell wall-related genes	CW	INDEL	intergenic_region	MODIFIER	15122	13278	supercontig_1.14	Xyloglucan endotransglucosylase (AY032600.1)	74.33
evm.TU.supercontig_102.19	xyloglucan endotransglucosylase/hydrolase 32	657989	659833	-	Un	supercontig_102	674341	G	A	BLAST	Cell wall-related genes	CW	SNP	intergenic_region	MODIFIER	16352	14508	supercontig_1.14	Xyloglucan endotransglucosylase (AY032600.1)	74.33
evm.TU.supercontig_102.19	xyloglucan endotransglucosylase/hydrolase 32	657989	659833	-	Un	supercontig_102	674848	A	G	BLAST	Cell wall-related genes	CW	SNP	intergenic_region	MODIFIER	16859	15015	supercontig_1.14	Xyloglucan endotransglucosylase (AY032600.1)	74.33
evm.TU.supercontig_102.19	xyloglucan endotransglucosylase/hydrolase 32	657989	659833	-	Un	supercontig_102	674851	C	A	BLAST	Cell wall-related genes	CW	SNP	intergenic_region	MODIFIER	16862	15018	supercontig_1.14	Xyloglucan endotransglucosylase (AY032600.1)	74.33
evm.TU.supercontig_102.19	xyloglucan endotransglucosylase/hydrolase 32	657989	659833	-	Un	supercontig_102	678511	T	C	BLAST	Cell wall-related genes	CW	SNP	intergenic_region	MODIFIER	20522	18678	supercontig_1.14	Xyloglucan endotransglucosylase (AY032600.1)	74.33
evm.TU.supercontig_102.19	xyloglucan endotransglucosylase/hydrolase 32	657989	659833	-	Un	supercontig_102	689211	A	G	BLAST	Cell wall-related genes	CW	SNP	intergenic_region	MODIFIER	31222	29378	supercontig_1.14	Xyloglucan endotransglucosylase (AY032600.1)	74.33
evm.TU.supercontig_102.19	xyloglucan endotransglucosylase/hydrolase 32	657989	659833	-	Un	supercontig_102	693278	G	A	BLAST	Cell wall-related genes	CW	SNP	intergenic_region	MODIFIER	35289	33445	supercontig_1.14	Xyloglucan endotransglucosylase (AY032600.1)	74.33
evm.TU.supercontig_102.19	xyloglucan endotransglucosylase/hydrolase 32	657989	659833	-	Un	supercontig_102	693342	G	T	BLAST	Cell wall-related genes	CW	SNP	intergenic_region	MODIFIER	35353	33509	supercontig_1.14	Xyloglucan endotransglucosylase (AY032600.1)	74.33
evm.TU.supercontig_102.19	xyloglucan endotransglucosylase/hydrolase 32	657989	659833	-	Un	supercontig_102	693925	C	T	BLAST	Cell wall-related genes	CW	SNP	intergenic_region	MODIFIER	35936	34092	supercontig_1.14	Xyloglucan endotransglucosylase (AY032600.1)	74.33
evm.TU.supercontig_102.19	xyloglucan endotransglucosylase/hydrolase 32	657989	659833	-	Un	supercontig_102	693953	A	G	BLAST	Cell wall-related genes	CW	SNP	intergenic_region	MODIFIER	35964	34120	supercontig_1.14	Xyloglucan endotransglucosylase (AY032600.1)	74.33
evm.TU.supercontig_102.19	xyloglucan endotransglucosylase/hydrolase 32	657989	659833	-	Un	supercontig_102	697498	A	G	BLAST	Cell wall-related genes	CW	SNP	intergenic_region	MODIFIER	39509	37665	supercontig_1.14	Xyloglucan endotransglucosylase (AY032600.1)	74.33
evm.TU.supercontig_1071.2	beta-xylosidase 1	7490	11140	-	LG5	supercontig_1071	10047	T	G	BLAST	Cell wall-related genes	CW	SNP	intron_variant	MODIFIER	2557	-1093	supercontig_106.54	Beta -D-xylosidase 5	52.27
evm.TU.supercontig_1071.2	beta-xylosidase 1	7490	11140	-	LG5	supercontig_1071	12898	G	A	BLAST	Cell wall-related genes	CW	SNP	upstream_gene_variant	MODIFIER	5408	1758	supercontig_106.54	Beta -D-xylosidase 5	52.27
evm.TU.supercontig_1071.2	beta-xylosidase 1	7490	11140	-	LG5	supercontig_1071	13523	AA	AAATTTTTAATGTTTTTCCGACGTTGAAAAACTAAAATACGAAAGGA	BLAST	Cell wall-related genes	CW	INDEL	upstream_gene_variant	MODIFIER	6033	2383	supercontig_106.54	Beta -D-xylosidase 5	52.27
evm.TU.supercontig_1071.2	beta-xylosidase 1	7490	11140	-	LG5	supercontig_1071	15715	A	G	BLAST	Cell wall-related genes	CW	SNP	upstream_gene_variant	MODIFIER	8225	4575	supercontig_106.54	Beta -D-xylosidase 5	52.27
evm.TU.supercontig_1071.2	beta-xylosidase 1	7490	11140	-	LG5	supercontig_1071	6208	C	T	BLAST	Cell wall-related genes	CW	SNP	downstream_gene_variant	MODIFIER	-1282	-4932	supercontig_106.54	Beta -D-xylosidase 5	52.27
evm.TU.supercontig_1071.2	beta-xylosidase 1	7490	11140	-	LG5	supercontig_1071	6221	A	C	BLAST	Cell wall-related genes	CW	SNP	downstream_gene_variant	MODIFIER	-1269	-4919	supercontig_106.54	Beta -D-xylosidase 5	52.27
evm.TU.supercontig_1071.2	beta-xylosidase 1	7490	11140	-	LG5	supercontig_1071	6250	C	G	BLAST	Cell wall-related genes	CW	SNP	downstream_gene_variant	MODIFIER	-1240	-4890	supercontig_106.54	Beta -D-xylosidase 5	52.27
evm.TU.supercontig_116.16	B-S glucosidase 44	132280	135283	-	LG1	supercontig_116	130612	A	C	BLAST	Cell wall-related genes	CW	SNP	downstream_gene_variant	MODIFIER	-1668	-4671	supercontig_80.123	Beta glucosidase	50.57
evm.TU.supercontig_116.16	B-S glucosidase 44	132280	135283	-	LG1	supercontig_116	130896	A	G	BLAST	Cell wall-related genes	CW	SNP	downstream_gene_variant	MODIFIER	-1384	-4387	supercontig_80.123	Beta glucosidase	50.57
evm.TU.supercontig_116.16	B-S glucosidase 44	132280	135283	-	LG1	supercontig_116	130949	G	A	BLAST	Cell wall-related genes	CW	SNP	downstream_gene_variant	MODIFIER	-1331	-4334	supercontig_80.123	Beta glucosidase	50.57
evm.TU.supercontig_116.16	B-S glucosidase 44	132280	135283	-	LG1	supercontig_116	131236	A	T	BLAST	Cell wall-related genes	CW	SNP	downstream_gene_variant	MODIFIER	-1044	-4047	supercontig_80.123	Beta glucosidase	50.57
evm.TU.supercontig_116.17	B-S glucosidase 44	138036	140849	+	LG1	supercontig_116	133944	G	A	BLAST	Cell wall-related genes	CW	SNP	upstream_gene_variant	MODIFIER	-4092	-6905	supercontig_80.123	Beta glucosidase	50.29
evm.TU.supercontig_116.16	B-S glucosidase 44	132280	135283	-	LG1	supercontig_116	133944	G	A	BLAST	Cell wall-related genes	CW	SNP	intron_variant	MODIFIER	1664	-1339	supercontig_80.123	Beta glucosidase	50.57
evm.TU.supercontig_116.16	B-S glucosidase 44	132280	135283	-	LG1	supercontig_116	137785	G	A	BLAST	Cell wall-related genes	CW	SNP	upstream_gene_variant	MODIFIER	5505	2502	supercontig_80.123	Beta glucosidase	50.57
evm.TU.supercontig_116.17	B-S glucosidase 44	138036	140849	+	LG1	supercontig_116	137785	G	A	BLAST	Cell wall-related genes	CW	SNP	upstream_gene_variant	MODIFIER	-251	-3064	supercontig_80.123	Beta glucosidase	50.29
evm.TU.supercontig_119.14	expansin A1	70551	71477	+	LG3	supercontig_119	71404	G	A	BLAST	Cell wall-related genes	CW	SNP	missense_variant	MODERATE	853	-73	supercontig_1.419	Expansin A	68.7
evm.TU.supercontig_119.14	expansin A1	70551	71477	+	LG3	supercontig_119	73725	A	G	BLAST	Cell wall-related genes	CW	SNP	downstream_gene_variant	MODIFIER	3174	2248	supercontig_1.419	Expansin A	68.7
evm.TU.supercontig_129.18	Glycosyl hydrolase family protein	140570	141319	-	LG2	supercontig_129	116569	T	C	BLAST	Cell wall-related genes	CW	SNP	intergenic_region	MODIFIER	-24001	-24750	supercontig_106.54	Beta -D-xylosidase 5	58.61
evm.TU.supercontig_129.18	Glycosyl hydrolase family protein	140570	141319	-	LG2	supercontig_129	117006	C	T	BLAST	Cell wall-related genes	CW	SNP	intergenic_region	MODIFIER	-23564	-24313	supercontig_106.54	Beta -D-xylosidase 5	58.61
evm.TU.supercontig_129.18	Glycosyl hydrolase family protein	140570	141319	-	LG2	supercontig_129	147134	G	C	BLAST	Cell wall-related genes	CW	SNP	intergenic_region	MODIFIER	6564	5815	supercontig_106.54	Beta -D-xylosidase 5	58.61
evm.TU.supercontig_129.18	Glycosyl hydrolase family protein	140570	141319	-	LG2	supercontig_129	147142	C	CAACAATAACT	BLAST	Cell wall-related genes	CW	INDEL	intergenic_region	MODIFIER	6572	5823	supercontig_106.54	Beta -D-xylosidase 5	58.61
evm.TU.supercontig_14.96	expansin A5	1095707	1097036	-	LG1	supercontig_14	1093376	C	T	BLAST	Cell wall-related genes	CW	SNP	downstream_gene_variant	MODIFIER	-2331	-3660	supercontig_1.419	Expansin A	67.74
evm.TU.supercontig_14.96	expansin A5	1095707	1097036	-	LG1	supercontig_14	1096729	C	T	BLAST	Cell wall-related genes	CW	SNP	missense_variant	MODERATE	1022	-307	supercontig_1.419	Expansin A	67.74
evm.TU.supercontig_14.96	expansin A5	1095707	1097036	-	LG1	supercontig_14	1110409	C	T	BLAST	Cell wall-related genes	CW	SNP	intergenic_region	MODIFIER	14702	13373	supercontig_1.419	Expansin A	67.74
evm.TU.supercontig_14.219	Pectin lyase-like superfamily protein	2397143	2398662	-	LG1	supercontig_14	2392349	T	C	BLAST	Cell wall-related genes	CW	SNP	downstream_gene_variant	MODIFIER	-4794	-6313	supercontig_250.6	Polygalacturonase 1 (FJ007644.1)	60.91
evm.TU.supercontig_14.219	Pectin lyase-like superfamily protein	2397143	2398662	-	LG1	supercontig_14	2396328	G	A	BLAST	Cell wall-related genes	CW	SNP	downstream_gene_variant	MODIFIER	-815	-2334	supercontig_250.6	Polygalacturonase 1 (FJ007644.1)	60.91
evm.TU.supercontig_150.21	glycosyl hydrolase 9B18	218454	221536	-	LG3	supercontig_150	213608	A	G	BLAST	Cell wall-related genes	CW	SNP	downstream_gene_variant	MODIFIER	-4846	-7928	supercontig_2.231	Endoglucanase 8-like	57.48
evm.TU.supercontig_150.21	glycosyl hydrolase 9B18	218454	221536	-	LG3	supercontig_150	218365	T	C	BLAST	Cell wall-related genes	CW	SNP	downstream_gene_variant	MODIFIER	-89	-3171	supercontig_2.231	Endoglucanase 8-like	57.48
evm.TU.supercontig_150.21	glycosyl hydrolase 9B18	218454	221536	-	LG3	supercontig_150	225486	C	A	BLAST	Cell wall-related genes	CW	SNP	upstream_gene_variant	MODIFIER	7032	3950	supercontig_2.231	Endoglucanase 8-like	57.48
evm.TU.supercontig_150.21	glycosyl hydrolase 9B18	218454	221536	-	LG3	supercontig_150	225531	A	T	BLAST	Cell wall-related genes	CW	SNP	upstream_gene_variant	MODIFIER	7077	3995	supercontig_2.231	Endoglucanase 8-like	57.48
evm.TU.supercontig_150.21	glycosyl hydrolase 9B18	218454	221536	-	LG3	supercontig_150	225810	GTTTTT	GTTTT	BLAST	Cell wall-related genes	CW	INDEL	upstream_gene_variant	MODIFIER	7356	4274	supercontig_2.231	Endoglucanase 8-like	57.48
evm.TU.supercontig_150.21	glycosyl hydrolase 9B18	218454	221536	-	LG3	supercontig_150	225886	G	A	BLAST	Cell wall-related genes	CW	SNP	upstream_gene_variant	MODIFIER	7432	4350	supercontig_2.231	Endoglucanase 8-like	57.48
evm.TU.supercontig_150.58	beta-galactosidase 3	495483	498430	-	LG3	supercontig_150	493964	G	A	BLAST	Cell wall-related genes	CW	SNP	downstream_gene_variant	MODIFIER	-1519	-4466	supercontig_93.34	Beta-galactosidase (EU650664.2)	53.31
evm.TU.supercontig_150.58	beta-galactosidase 3	495483	498430	-	LG3	supercontig_150	493983	G	C	BLAST	Cell wall-related genes	CW	SNP	downstream_gene_variant	MODIFIER	-1500	-4447	supercontig_93.34	Beta-galactosidase (EU650664.2)	53.31
evm.TU.supercontig_150.58	beta-galactosidase 3	495483	498430	-	LG3	supercontig_150	494001	T	C	BLAST	Cell wall-related genes	CW	SNP	downstream_gene_variant	MODIFIER	-1482	-4429	supercontig_93.34	Beta-galactosidase (EU650664.2)	53.31
evm.TU.supercontig_151.19	Plant invertase/pectin methylesterase inhibitor superfamily	163817	167480	+	LG5	supercontig_151	169241	A	G	BLAST	Cell wall-related genes	CW	SNP	downstream_gene_variant	MODIFIER	5424	1761	supercontig_1461.3	Pectin methyl esterase	50.92
evm.TU.supercontig_151.20	glycosyl hydrolase 9B13	173639	175867	+	LG5	supercontig_151	169241	A	G	BLAST	Cell wall-related genes	CW	SNP	upstream_gene_variant	MODIFIER	-4398	-6626	supercontig_2.231	Endoglucanase 8-like	59.18
evm.TU.supercontig_151.20	glycosyl hydrolase 9B13	173639	175867	+	LG5	supercontig_151	175639	G	C	BLAST	Cell wall-related genes	CW	SNP	synonymous_variant	LOW	2000	-228	supercontig_2.231	Endoglucanase 8-like	59.18
evm.TU.supercontig_151.21	sucrose synthase 2	177298	184954	-	LG5	supercontig_151	175639	G	C	BLAST	Cell wall-related genes	CW	SNP	downstream_gene_variant	MODIFIER	-1659	-9315	supercontig_82.65	Sucrose synthase 4	82.26
evm.TU.supercontig_151.21	sucrose synthase 2	177298	184954	-	LG5	supercontig_151	193696	G	A	BLAST	Cell wall-related genes	CW	SNP	intergenic_region	MODIFIER	16398	8742	supercontig_82.65	Sucrose synthase 4	82.26
evm.TU.supercontig_151.21	sucrose synthase 2	177298	184954	-	LG5	supercontig_151	195386	A	C	BLAST	Cell wall-related genes	CW	SNP	intergenic_region	MODIFIER	18088	10432	supercontig_82.65	Sucrose synthase 4	82.26
evm.TU.supercontig_151.21	sucrose synthase 2	177298	184954	-	LG5	supercontig_151	200498	A	G	BLAST	Cell wall-related genes	CW	SNP	intergenic_region	MODIFIER	23200	15544	supercontig_82.65	Sucrose synthase 4	82.26
evm.TU.supercontig_151.21	sucrose synthase 2	177298	184954	-	LG5	supercontig_151	200774	C	T	BLAST	Cell wall-related genes	CW	SNP	intergenic_region	MODIFIER	23476	15820	supercontig_82.65	Sucrose synthase 4	82.26
evm.TU.supercontig_1540.1	Plant invertase/pectin methylesterase inhibitor superfamily	11083	11811	+	Un	supercontig_1540	3869	T	G	BLAST	Cell wall-related genes	CW	SNP	intergenic_region	MODIFIER	-7214	-7942	supercontig_1461.3	Pectin methyl esterase	56.22
evm.TU.supercontig_1540.1	Plant invertase/pectin methylesterase inhibitor superfamily	11083	11811	+	Un	supercontig_1540	9904	G	A	BLAST	Cell wall-related genes	CW	SNP	upstream_gene_variant	MODIFIER	-1179	-1907	supercontig_1461.3	Pectin methyl esterase	56.22
evm.TU.supercontig_178.35	sucrose synthase 5	313413	317811	-	Un	supercontig_178	318309	G	A	BLAST	Cell wall-related genes	CW	SNP	upstream_gene_variant	MODIFIER	4896	498	supercontig_82.65	Sucrose synthase 4	55.67
evm.TU.supercontig_18.25	beta-xylosidase 2	157773	161038	-	LG5	supercontig_18	158903	C	T	BLAST	Cell wall-related genes	CW	SNP	intron_variant	MODIFIER	1130	-2135	supercontig_106.54	Beta -D-xylosidase 5	53.36
evm.TU.supercontig_18.25	beta-xylosidase 2	157773	161038	-	LG5	supercontig_18	160286	G	A	BLAST	Cell wall-related genes	CW	SNP	intron_variant	MODIFIER	2513	-752	supercontig_106.54	Beta -D-xylosidase 5	53.36
evm.TU.supercontig_18.25	beta-xylosidase 2	157773	161038	-	LG5	supercontig_18	161111	AT	ATGT	BLAST	Cell wall-related genes	CW	INDEL	upstream_gene_variant	MODIFIER	3338	73	supercontig_106.54	Beta -D-xylosidase 5	53.36
evm.TU.supercontig_18.25	beta-xylosidase 2	157773	161038	-	LG5	supercontig_18	161120	T	A	BLAST	Cell wall-related genes	CW	SNP	upstream_gene_variant	MODIFIER	3347	82	supercontig_106.54	Beta -D-xylosidase 5	53.36
evm.TU.supercontig_2.303	expansin A8	3653829	3655238	-	LG9	supercontig_2	3660694	A	C	BLAST	Cell wall-related genes	CW	SNP	intergenic_region	MODIFIER	6865	5456	supercontig_1.419	Expansin A	75.59
evm.TU.supercontig_2.303	expansin A8	3653829	3655238	-	LG9	supercontig_2	3663106	C	A	BLAST	Cell wall-related genes	CW	SNP	intergenic_region	MODIFIER	9277	7868	supercontig_1.419	Expansin A	75.59
evm.TU.supercontig_21.97	cellulase 3	1169759	1172422	+	LG1	supercontig_21	1153150	C	T	BLAST	Cell wall-related genes	CW	SNP	intergenic_region	MODIFIER	-16609	-19272	supercontig_2.231	Endoglucanase 8-like	53.03
evm.TU.supercontig_21.97	cellulase 3	1169759	1172422	+	LG1	supercontig_21	1154255	C	T	BLAST	Cell wall-related genes	CW	SNP	intergenic_region	MODIFIER	-15504	-18167	supercontig_2.231	Endoglucanase 8-like	53.03
evm.TU.supercontig_21.97	cellulase 3	1169759	1172422	+	LG1	supercontig_21	1160041	T	C	BLAST	Cell wall-related genes	CW	SNP	intergenic_region	MODIFIER	-9718	-12381	supercontig_2.231	Endoglucanase 8-like	53.03
evm.TU.supercontig_21.97	cellulase 3	1169759	1172422	+	LG1	supercontig_21	1178833	C	T	BLAST	Cell wall-related genes	CW	SNP	intergenic_region	MODIFIER	9074	6411	supercontig_2.231	Endoglucanase 8-like	53.03
evm.TU.supercontig_21.97	cellulase 3	1169759	1172422	+	LG1	supercontig_21	1180978	C	T	BLAST	Cell wall-related genes	CW	SNP	intergenic_region	MODIFIER	11219	8556	supercontig_2.231	Endoglucanase 8-like	53.03
evm.TU.supercontig_25.194	pectin methylesterase 3	2036516	2039214	-	LG2	supercontig_25	2039032	G	A	BLAST	Cell wall-related genes	CW	SNP	synonymous_variant	LOW	2516	-182	supercontig_1461.3	Pectin methyl esterase	69.53
evm.TU.supercontig_25.194	pectin methylesterase 3	2036516	2039214	-	LG2	supercontig_25	2039051	G	A	BLAST	Cell wall-related genes	CW	SNP	missense_variant	MODERATE	2535	-163	supercontig_1461.3	Pectin methyl esterase	69.53
evm.TU.supercontig_25.194	pectin methylesterase 3	2036516	2039214	-	LG2	supercontig_25	2039146	G	A	BLAST	Cell wall-related genes	CW	SNP	synonymous_variant	LOW	2630	-68	supercontig_1461.3	Pectin methyl esterase	69.53
evm.TU.supercontig_25.194	pectin methylesterase 3	2036516	2039214	-	LG2	supercontig_25	2041794	T	C	BLAST	Cell wall-related genes	CW	SNP	upstream_gene_variant	MODIFIER	5278	2580	supercontig_1461.3	Pectin methyl esterase	69.53
evm.TU.supercontig_25.194	pectin methylesterase 3	2036516	2039214	-	LG2	supercontig_25	2044196	T	G	BLAST	Cell wall-related genes	CW	SNP	upstream_gene_variant	MODIFIER	7680	4982	supercontig_1461.3	Pectin methyl esterase	69.53
evm.TU.supercontig_25.57	beta galactosidase 1	728712	736620	-	LG2	supercontig_25	726945	C	G	BLAST	Cell wall-related genes	CW	SNP	downstream_gene_variant	MODIFIER	-1767	-9675	supercontig_93.34	Beta-galactosidase (EU650664.2)	76.14
evm.TU.supercontig_260.6	expansin A4	166531	168553	+	LG4	supercontig_260	162657	T	C	BLAST	Cell wall-related genes	CW	SNP	upstream_gene_variant	MODIFIER	-3874	-5896	supercontig_1.419	Expansin A	79.78
evm.TU.supercontig_260.6	expansin A4	166531	168553	+	LG4	supercontig_260	162657	T	C	BLAST	Cell wall-related genes	CW	SNP	upstream_gene_variant	MODIFIER	-3874	-5896	supercontig_1.419	Expansin A	79.78
evm.TU.supercontig_260.6	expansin A4	166531	168553	+	LG4	supercontig_260	173048	A	T	BLAST	Cell wall-related genes	CW	SNP	downstream_gene_variant	MODIFIER	6517	4495	supercontig_1.419	Expansin A	79.78
evm.TU.supercontig_260.6	expansin A4	166531	168553	+	LG4	supercontig_260	173048	A	T	BLAST	Cell wall-related genes	CW	SNP	downstream_gene_variant	MODIFIER	6517	4495	supercontig_1.419	Expansin A	79.78
evm.TU.supercontig_260.6	expansin A4	166531	168553	+	LG4	supercontig_260	173072	C	T	BLAST	Cell wall-related genes	CW	SNP	downstream_gene_variant	MODIFIER	6541	4519	supercontig_1.419	Expansin A	79.78
evm.TU.supercontig_260.6	expansin A4	166531	168553	+	LG4	supercontig_260	173072	C	T	BLAST	Cell wall-related genes	CW	SNP	downstream_gene_variant	MODIFIER	6541	4519	supercontig_1.419	Expansin A	79.78
evm.TU.supercontig_260.6	expansin A4	166531	168553	+	LG4	supercontig_260	173097	T	C	BLAST	Cell wall-related genes	CW	SNP	downstream_gene_variant	MODIFIER	6566	4544	supercontig_1.419	Expansin A	79.78
evm.TU.supercontig_260.6	expansin A4	166531	168553	+	LG4	supercontig_260	173097	T	C	BLAST	Cell wall-related genes	CW	SNP	downstream_gene_variant	MODIFIER	6566	4544	supercontig_1.419	Expansin A	79.78
evm.TU.supercontig_260.6	expansin A4	166531	168553	+	LG4	supercontig_260	175172	T	C	BLAST	Cell wall-related genes	CW	SNP	intergenic_region	MODIFIER	8641	6619	supercontig_1.419	Expansin A	79.78
evm.TU.supercontig_260.6	expansin A4	166531	168553	+	LG4	supercontig_260	175172	T	C	BLAST	Cell wall-related genes	CW	SNP	intergenic_region	MODIFIER	8641	6619	supercontig_1.419	Expansin A	79.78
evm.TU.supercontig_260.6	expansin A4	166531	168553	+	LG4	supercontig_260	180614	T	C	BLAST	Cell wall-related genes	CW	SNP	intergenic_region	MODIFIER	14083	12061	supercontig_1.419	Expansin A	79.78
evm.TU.supercontig_260.6	expansin A4	166531	168553	+	LG4	supercontig_260	180614	T	C	BLAST	Cell wall-related genes	CW	SNP	intergenic_region	MODIFIER	14083	12061	supercontig_1.419	Expansin A	79.78
evm.TU.supercontig_260.6	expansin A4	166531	168553	+	LG4	supercontig_260	184787	A	G	BLAST	Cell wall-related genes	CW	SNP	intergenic_region	MODIFIER	18256	16234	supercontig_1.419	Expansin A	79.78
evm.TU.supercontig_260.6	expansin A4	166531	168553	+	LG4	supercontig_260	184787	A	G	BLAST	Cell wall-related genes	CW	SNP	intergenic_region	MODIFIER	18256	16234	supercontig_1.419	Expansin A	79.78
evm.TU.supercontig_29.123	Glycosyl hydrolases family 32 protein	1160349	1163240	-	LG2	supercontig_29	1153515	C	T	BLAST	Cell wall-related genes	CW	SNP	intergenic_region	MODIFIER	-6834	-9725	supercontig_3.313	Beta-fructofuranosidase	60.6
evm.TU.supercontig_29.123	Glycosyl hydrolases family 32 protein	1160349	1163240	-	LG2	supercontig_29	1167173	A	G	BLAST	Cell wall-related genes	CW	SNP	upstream_gene_variant	MODIFIER	6824	3933	supercontig_3.313	Beta-fructofuranosidase	60.6
evm.TU.supercontig_29.125	Glycosyl hydrolases family 32 protein	1173225	1174993	-	LG2	supercontig_29	1173309	G	A	BLAST	Cell wall-related genes	CW	SNP	synonymous_variant	LOW	84	-1684	supercontig_3.313	Beta-fructofuranosidase	74.19
evm.TU.supercontig_37.20	beta-galactosidase 10	145573	152400	-	LG3	supercontig_37	153220	GTGCATAT	GT	BLAST	Cell wall-related genes	CW	INDEL	upstream_gene_variant	MODIFIER	7647	820	supercontig_93.34	Beta-galactosidase (EU650664.2)	63.54
evm.TU.supercontig_444.5	beta glucosidase 32	24038	27927	-	Un	supercontig_444	22994	A	G	BLAST	Cell wall-related genes	CW	SNP	downstream_gene_variant	MODIFIER	-1044	-4933	supercontig_80.123	Beta glucosidase	50
evm.TU.supercontig_444.5	beta glucosidase 32	24038	27927	-	Un	supercontig_444	25195	C	T	BLAST	Cell wall-related genes	CW	SNP	intron_variant	MODIFIER	1157	-2732	supercontig_80.123	Beta glucosidase	50
evm.TU.supercontig_444.5	beta glucosidase 32	24038	27927	-	Un	supercontig_444	25497	T	C	BLAST	Cell wall-related genes	CW	SNP	intron_variant	MODIFIER	1459	-2430	supercontig_80.123	Beta glucosidase	50
evm.TU.supercontig_444.5	beta glucosidase 32	24038	27927	-	Un	supercontig_444	33868	C	T	BLAST	Cell wall-related genes	CW	SNP	intergenic_region	MODIFIER	9830	5941	supercontig_80.123	Beta glucosidase	50
evm.TU.supercontig_488.2	sugar transporter 1	13276	14844	-	Un	supercontig_488	15440	A	T	BLAST	Cell wall-related genes	CW	SNP	upstream_gene_variant	MODIFIER	2164	596	supercontig_1178.2	Sugar transporter 1	65.72
evm.TU.supercontig_488.2	sugar transporter 1	13276	14844	-	Un	supercontig_488	15445	C	G	BLAST	Cell wall-related genes	CW	SNP	upstream_gene_variant	MODIFIER	2169	601	supercontig_1178.2	Sugar transporter 1	65.72
evm.TU.supercontig_488.2	sugar transporter 1	13276	14844	-	Un	supercontig_488	18218	A	T	BLAST	Cell wall-related genes	CW	SNP	upstream_gene_variant	MODIFIER	4942	3374	supercontig_1178.2	Sugar transporter 1	65.72
evm.TU.supercontig_488.2	sugar transporter 1	13276	14844	-	Un	supercontig_488	7381	T	C	BLAST	Cell wall-related genes	CW	SNP	intergenic_region	MODIFIER	-5895	-7463	supercontig_1178.2	Sugar transporter 1	65.72
evm.TU.supercontig_5.156	expansin A16	1237024	1238967	+	LG4	supercontig_5	1239391	CTATATATATATATATATATATATATATATATAT	CTATATATATATATATATATATAT	BLAST	Cell wall-related genes	CW	INDEL	downstream_gene_variant	MODIFIER	2367	424	supercontig_1.419	Expansin A	52.11
evm.TU.supercontig_50.160	sucrose synthase 2	1526912	1532495	+	LG6	supercontig_50	1536970	A	G	BLAST	Cell wall-related genes	CW	SNP	downstream_gene_variant	MODIFIER	10058	4475	supercontig_82.65	Sucrose synthase 4	69.81
evm.TU.supercontig_508.3	Major facilitator superfamily protein	13916	16082	+	LG6	supercontig_508	13209	G	A	BLAST	Cell wall-related genes	CW	SNP	upstream_gene_variant	MODIFIER	-707	-2873	supercontig_40.33	Sugar transporter 14	50.61
evm.TU.supercontig_508.3	Major facilitator superfamily protein	13916	16082	+	LG6	supercontig_508	13239	C	A	BLAST	Cell wall-related genes	CW	SNP	upstream_gene_variant	MODIFIER	-677	-2843	supercontig_40.33	Sugar transporter 14	50.61
evm.TU.supercontig_508.3	Major facilitator superfamily protein	13916	16082	+	LG6	supercontig_508	19647	C	T	BLAST	Cell wall-related genes	CW	SNP	downstream_gene_variant	MODIFIER	5731	3565	supercontig_40.33	Sugar transporter 14	50.61
evm.TU.supercontig_508.5	Major facilitator superfamily protein	19506	24725	-	LG6	supercontig_508	19647	C	T	BLAST	Cell wall-related genes	CW	SNP	synonymous_variant	LOW	141	-5078	supercontig_1178.2	Sugar transporter 1	58.39
evm.TU.supercontig_508.5	Major facilitator superfamily protein	19506	24725	-	LG6	supercontig_508	32669	G	T	BLAST	Cell wall-related genes	CW	SNP	intergenic_region	MODIFIER	13163	7944	supercontig_1178.2	Sugar transporter 1	58.39
evm.TU.supercontig_561.2	beta glucosidase 32	15381	19175	-	LG4	supercontig_561	21302	G	A	BLAST	Cell wall-related genes	CW	SNP	upstream_gene_variant	MODIFIER	5921	2127	supercontig_80.123	Beta glucosidase	50
evm.TU.supercontig_561.2	beta glucosidase 32	15381	19175	-	LG4	supercontig_561	22754	A	G	BLAST	Cell wall-related genes	CW	SNP	upstream_gene_variant	MODIFIER	7373	3579	supercontig_80.123	Beta glucosidase	50
evm.TU.supercontig_561.2	beta glucosidase 32	15381	19175	-	LG4	supercontig_561	23686	G	A	BLAST	Cell wall-related genes	CW	SNP	upstream_gene_variant	MODIFIER	8305	4511	supercontig_80.123	Beta glucosidase	50
evm.TU.supercontig_561.2	beta glucosidase 32	15381	19175	-	LG4	supercontig_561	23724	C	A	BLAST	Cell wall-related genes	CW	SNP	upstream_gene_variant	MODIFIER	8343	4549	supercontig_80.123	Beta glucosidase	50
evm.TU.supercontig_561.2	beta glucosidase 32	15381	19175	-	LG4	supercontig_561	24208	G	A	BLAST	Cell wall-related genes	CW	SNP	intergenic_region	MODIFIER	8827	5033	supercontig_80.123	Beta glucosidase	50
evm.TU.supercontig_561.2	beta glucosidase 32	15381	19175	-	LG4	supercontig_561	24256	C	T	BLAST	Cell wall-related genes	CW	SNP	intergenic_region	MODIFIER	8875	5081	supercontig_80.123	Beta glucosidase	50
evm.TU.supercontig_561.2	beta glucosidase 32	15381	19175	-	LG4	supercontig_561	24845	T	C	BLAST	Cell wall-related genes	CW	SNP	intergenic_region	MODIFIER	9464	5670	supercontig_80.123	Beta glucosidase	50
evm.TU.supercontig_6.189	beta-galactosidase 3	1521868	1527349	+	LG2	supercontig_6	1532239	G	A	BLAST	Cell wall-related genes	CW	SNP	downstream_gene_variant	MODIFIER	10371	4890	supercontig_93.34	Beta-galactosidase (EU650664.2)	64.22
evm.TU.supercontig_70.9	sugar transporter 1	98696	99770	-	Un	supercontig_70	100499	G	A	BLAST	Cell wall-related genes	CW	SNP	upstream_gene_variant	MODIFIER	1803	729	supercontig_1178.2	Sugar transporter 1	65.32
evm.TU.supercontig_860.2	Pectin lyase-like superfamily protein	16682	19004	-	LG7	supercontig_860	21321	G	A	BLAST	Cell wall-related genes	CW	SNP	upstream_gene_variant	MODIFIER	4639	2317	supercontig_145.20	Probable pectinesterase	53.54
evm.TU.supercontig_860.2	Pectin lyase-like superfamily protein	16682	19004	-	LG7	supercontig_860	21422	T	C	BLAST	Cell wall-related genes	CW	SNP	upstream_gene_variant	MODIFIER	4740	2418	supercontig_145.20	Probable pectinesterase	53.54
evm.TU.supercontig_860.2	Pectin lyase-like superfamily protein	16682	19004	-	LG7	supercontig_860	21562	G	A	BLAST	Cell wall-related genes	CW	SNP	upstream_gene_variant	MODIFIER	4880	2558	supercontig_145.20	Probable pectinesterase	53.54
evm.TU.supercontig_860.2	Pectin lyase-like superfamily protein	16682	19004	-	LG7	supercontig_860	22105	A	G	BLAST	Cell wall-related genes	CW	SNP	upstream_gene_variant	MODIFIER	5423	3101	supercontig_145.20	Probable pectinesterase	53.54
evm.TU.supercontig_99.11	beta-galactosidase 2	140326	145201	+	LG1	supercontig_99	132154	T	C	BLAST	Cell wall-related genes	CW	SNP	intergenic_region	MODIFIER	-8172	-13047	supercontig_93.34	Beta-galactosidase (EU650664.2)	62.89
evm.TU.supercontig_99.11	beta-galactosidase 2	140326	145201	+	LG1	supercontig_99	132172	CGTCATGTCAGTAG	CG	BLAST	Cell wall-related genes	CW	INDEL	intergenic_region	MODIFIER	-8154	-13029	supercontig_93.34	Beta-galactosidase (EU650664.2)	62.89
evm.TU.supercontig_99.11	beta-galactosidase 2	140326	145201	+	LG1	supercontig_99	133342	C	A	BLAST	Cell wall-related genes	CW	SNP	intergenic_region	MODIFIER	-6984	-11859	supercontig_93.34	Beta-galactosidase (EU650664.2)	62.89
evm.TU.supercontig_99.11	beta-galactosidase 2	140326	145201	+	LG1	supercontig_99	136227	G	A	BLAST	Cell wall-related genes	CW	SNP	upstream_gene_variant	MODIFIER	-4099	-8974	supercontig_93.34	Beta-galactosidase (EU650664.2)	62.89
evm.TU.supercontig_99.11	beta-galactosidase 2	140326	145201	+	LG1	supercontig_99	146890	C	T	BLAST	Cell wall-related genes	CW	SNP	downstream_gene_variant	MODIFIER	6564	1689	supercontig_93.34	Beta-galactosidase (EU650664.2)	62.89
evm.TU.supercontig_151.32	ethylene response sensor 1	287110	290371	-	LG5	supercontig_151	288630	A	T	DGE	Plant hormone signal transduction pathway genes	PH	SNP	synonymous_variant	LOW	1520	-1741	supercontig_151.32	Ethylene receptor (AF311942.1)	-
evm.TU.supercontig_151.32	ethylene response sensor 1	287110	290371	-	LG5	supercontig_151	290435	G	A	DGE	Plant hormone signal transduction pathway genes	PH	SNP	upstream_gene_variant	MODIFIER	3325	64	supercontig_151.32	Ethylene receptor (AF311942.1)	-
evm.TU.supercontig_151.32	ethylene response sensor 1	287110	290371	-	LG5	supercontig_151	293123	G	A	DGE	Plant hormone signal transduction pathway genes	PH	SNP	upstream_gene_variant	MODIFIER	6013	2752	supercontig_151.32	Ethylene receptor (AF311942.1)	-
evm.TU.supercontig_151.32	ethylene response sensor 1	287110	290371	-	LG5	supercontig_151	293194	A	T	DGE	Plant hormone signal transduction pathway genes	PH	SNP	upstream_gene_variant	MODIFIER	6084	2823	supercontig_151.32	Ethylene receptor (AF311942.1)	-
evm.TU.supercontig_151.32	ethylene response sensor 1	287110	290371	-	LG5	supercontig_151	293516	G	A	DGE	Plant hormone signal transduction pathway genes	PH	SNP	upstream_gene_variant	MODIFIER	6406	3145	supercontig_151.32	Ethylene receptor (AF311942.1)	-
evm.TU.supercontig_2388.2	Signal transduction histidine kinase, hybrid-type, ethylene sensor	3578	6557	+	Un	supercontig_2388	8708	T	C	DGE	Plant hormone signal transduction pathway genes	PH	SNP	downstream_gene_variant	MODIFIER	5130	2151	supercontig_2388.2	Ethylene-insensitive 4-like protein	-
evm.TU.supercontig_25.85	homology to ABI1	930609	933551	+	LG2	supercontig_25	926286	G	T	DGE	Plant hormone signal transduction pathway genes	PH	SNP	upstream_gene_variant	MODIFIER	-4323	-7265	supercontig_25.85	ABA insensitive protein	-
evm.TU.supercontig_25.85	homology to ABI1	930609	933551	+	LG2	supercontig_25	926308	T	G	DGE	Plant hormone signal transduction pathway genes	PH	SNP	upstream_gene_variant	MODIFIER	-4301	-7243	supercontig_25.85	ABA insensitive protein	-
evm.TU.supercontig_25.85	homology to ABI1	930609	933551	+	LG2	supercontig_25	927597	C	T	DGE	Plant hormone signal transduction pathway genes	PH	SNP	upstream_gene_variant	MODIFIER	-3012	-5954	supercontig_25.85	ABA insensitive protein	-
evm.TU.supercontig_292.1	Auxin-responsive GH3 family protein	19086	21110	+	Un	supercontig_292	1980	C	T	DGE	Plant hormone signal transduction pathway genes	PH	SNP	intergenic_region	MODIFIER	-17106	-19130	supercontig_292.1	Auxin -responsive GH3 family protein	-
evm.TU.supercontig_292.1	Auxin-responsive GH3 family protein	19086	21110	+	Un	supercontig_292	6339	T	A	DGE	Plant hormone signal transduction pathway genes	PH	SNP	intergenic_region	MODIFIER	-12747	-14771	supercontig_292.1	Auxin -responsive GH3 family protein	-
evm.TU.supercontig_292.1	Auxin-responsive GH3 family protein	19086	21110	+	Un	supercontig_292	9243	A	T	DGE	Plant hormone signal transduction pathway genes	PH	SNP	intergenic_region	MODIFIER	-9843	-11867	supercontig_292.1	Auxin -responsive GH3 family protein	-
evm.TU.supercontig_2.295	response regulator 17	3575670	3577497	-	LG9	supercontig_2	3571203	GCC	GCCC	BLAST	Plant hormone signal transduction pathway genes	PH	INDEL	downstream_gene_variant	MODIFIER	-4467	-6294	supercontig_35.27	Cytokinin response regulator 5	54.42
evm.TU.supercontig_2.295	response regulator 17	3575670	3577497	-	LG9	supercontig_2	3591547	A	G	BLAST	Plant hormone signal transduction pathway genes	PH	SNP	intergenic_region	MODIFIER	15877	14050	supercontig_35.27	Cytokinin response regulator 5	54.42
evm.TU.supercontig_2.295	response regulator 17	3575670	3577497	-	LG9	supercontig_2	3591578	G	A	BLAST	Plant hormone signal transduction pathway genes	PH	SNP	intergenic_region	MODIFIER	15908	14081	supercontig_35.27	Cytokinin response regulator 5	54.42
evm.TU.supercontig_2.295	response regulator 17	3575670	3577497	-	LG9	supercontig_2	3591609	A	G	BLAST	Plant hormone signal transduction pathway genes	PH	SNP	intergenic_region	MODIFIER	15939	14112	supercontig_35.27	Cytokinin response regulator 5	54.42
evm.TU.supercontig_2.295	response regulator 17	3575670	3577497	-	LG9	supercontig_2	3592814	C	T	BLAST	Plant hormone signal transduction pathway genes	PH	SNP	intergenic_region	MODIFIER	17144	15317	supercontig_35.27	Cytokinin response regulator 5	54.42
evm.TU.supercontig_2.295	response regulator 17	3575670	3577497	-	LG9	supercontig_2	3594140	C	T	BLAST	Plant hormone signal transduction pathway genes	PH	SNP	intergenic_region	MODIFIER	18470	16643	supercontig_35.27	Cytokinin response regulator 5	54.42
evm.TU.supercontig_2.295	response regulator 17	3575670	3577497	-	LG9	supercontig_2	3594970	T	C	BLAST	Plant hormone signal transduction pathway genes	PH	SNP	intergenic_region	MODIFIER	19300	17473	supercontig_35.27	Cytokinin response regulator 5	54.42
evm.TU.supercontig_2.295	response regulator 17	3575670	3577497	-	LG9	supercontig_2	3597711	G	C	BLAST	Plant hormone signal transduction pathway genes	PH	SNP	intergenic_region	MODIFIER	22041	20214	supercontig_35.27	Cytokinin response regulator 5	54.42
evm.TU.supercontig_2.295	response regulator 17	3575670	3577497	-	LG9	supercontig_2	3597793	G	A	BLAST	Plant hormone signal transduction pathway genes	PH	SNP	intergenic_region	MODIFIER	22123	20296	supercontig_35.27	Cytokinin response regulator 5	54.42
evm.TU.supercontig_2.295	response regulator 17	3575670	3577497	-	LG9	supercontig_2	3600491	A	T	BLAST	Plant hormone signal transduction pathway genes	PH	SNP	intergenic_region	MODIFIER	24821	22994	supercontig_35.27	Cytokinin response regulator 5	54.42
evm.TU.supercontig_2.295	response regulator 17	3575670	3577497	-	LG9	supercontig_2	3600513	T	C	BLAST	Plant hormone signal transduction pathway genes	PH	SNP	intergenic_region	MODIFIER	24843	23016	supercontig_35.27	Cytokinin response regulator 5	54.42
evm.TU.supercontig_2.295	response regulator 17	3575670	3577497	-	LG9	supercontig_2	3603386	G	A	BLAST	Plant hormone signal transduction pathway genes	PH	SNP	intergenic_region	MODIFIER	27716	25889	supercontig_35.27	Cytokinin response regulator 5	54.42
evm.TU.supercontig_2.295	response regulator 17	3575670	3577497	-	LG9	supercontig_2	3609057	T	C	BLAST	Plant hormone signal transduction pathway genes	PH	SNP	intergenic_region	MODIFIER	33387	31560	supercontig_35.27	Cytokinin response regulator 5	54.42
evm.TU.supercontig_2.295	response regulator 17	3575670	3577497	-	LG9	supercontig_2	3609198	A	G	BLAST	Plant hormone signal transduction pathway genes	PH	SNP	intergenic_region	MODIFIER	33528	31701	supercontig_35.27	Cytokinin response regulator 5	54.42
evm.TU.supercontig_2.295	response regulator 17	3575670	3577497	-	LG9	supercontig_2	3610564	A	G	BLAST	Plant hormone signal transduction pathway genes	PH	SNP	intergenic_region	MODIFIER	34894	33067	supercontig_35.27	Cytokinin response regulator 5	54.42
evm.TU.supercontig_44.97	Signal transduction histidine kinase, hybrid-type, ethylene sensor	1204482	1206412	-	LG6	supercontig_44	1215070	G	A	BLAST	Plant hormone signal transduction pathway genes	PH	SNP	intergenic_region	MODIFIER	10588	8658	supercontig_2388.2	Ethylene-insensitive 4-like protein	76.77
evm.TU.supercontig_5.212	response regulator 9	1823939	1825526	-	LG4	supercontig_5	1835282	T	A	BLAST	Plant hormone signal transduction pathway genes	PH	SNP	intergenic_region	MODIFIER	11343	9756	supercontig_35.27	Cytokinin response regulator 5	50.99
evm.TU.supercontig_5.328	response regulator 4	3023300	3024377	-	LG4	supercontig_5	3022912	A	G	BLAST	Plant hormone signal transduction pathway genes	PH	SNP	downstream_gene_variant	MODIFIER	-388	-1465	supercontig_35.27	Cytokinin response regulator 5	78
evm.TU.supercontig_5.328	response regulator 4	3023300	3024377	-	LG4	supercontig_5	3024141	G	C	BLAST	Plant hormone signal transduction pathway genes	PH	SNP	intron_variant	MODIFIER	841	-236	supercontig_35.27	Cytokinin response regulator 5	78
evm.TU.supercontig_5.328	response regulator 4	3023300	3024377	-	LG4	supercontig_5	3027314	A	C	BLAST	Plant hormone signal transduction pathway genes	PH	SNP	upstream_gene_variant	MODIFIER	4014	2937	supercontig_35.27	Cytokinin response regulator 5	78
evm.TU.supercontig_5.328	response regulator 4	3023300	3024377	-	LG4	supercontig_5	3028498	C	T	BLAST	Plant hormone signal transduction pathway genes	PH	SNP	upstream_gene_variant	MODIFIER	5198	4121	supercontig_35.27	Cytokinin response regulator 5	78
evm.TU.supercontig_5.328	response regulator 4	3023300	3024377	-	LG4	supercontig_5	3028529	G	A	BLAST	Plant hormone signal transduction pathway genes	PH	SNP	upstream_gene_variant	MODIFIER	5229	4152	supercontig_35.27	Cytokinin response regulator 5	78
evm.TU.supercontig_5.328	response regulator 4	3023300	3024377	-	LG4	supercontig_5	3028549	T	C	BLAST	Plant hormone signal transduction pathway genes	PH	SNP	upstream_gene_variant	MODIFIER	5249	4172	supercontig_35.27	Cytokinin response regulator 5	78
evm.TU.supercontig_5.328	response regulator 4	3023300	3024377	-	LG4	supercontig_5	3028578	A	C	BLAST	Plant hormone signal transduction pathway genes	PH	SNP	upstream_gene_variant	MODIFIER	5278	4201	supercontig_35.27	Cytokinin response regulator 5	78
evm.TU.supercontig_5.328	response regulator 4	3023300	3024377	-	LG4	supercontig_5	3028610	A	G	BLAST	Plant hormone signal transduction pathway genes	PH	SNP	upstream_gene_variant	MODIFIER	5310	4233	supercontig_35.27	Cytokinin response regulator 5	78
evm.TU.supercontig_6.74	Auxin-responsive GH3 family protein	569748	571757	-	LG2	supercontig_6	571741	G	A	BLAST	Plant hormone signal transduction pathway genes	PH	SNP	missense_variant	MODERATE	1993	-16	supercontig_292.1	Auxin -responsive GH3 family protein	83.83
evm.TU.supercontig_6.74	Auxin-responsive GH3 family protein	569748	571757	-	LG2	supercontig_6	577509	G	A	BLAST	Plant hormone signal transduction pathway genes	PH	SNP	intergenic_region	MODIFIER	7761	5752	supercontig_292.1	Auxin -responsive GH3 family protein	83.83
evm.TU.supercontig_64.99	response regulator 9	695513	696497	+	LG1	supercontig_64	693605	AATATATATATATATAT	AATATATATATATATATAT	BLAST	Plant hormone signal transduction pathway genes	PH	INDEL	upstream_gene_variant	MODIFIER	-1908	-2892	supercontig_35.27	Cytokinin response regulator 5	59.49
evm.TU.supercontig_9.204	putative indole-3-acetic acid-amido synthetase GH3.9	1380060	1381659	-	LG5	supercontig_9	1382431	G	A	BLAST	Plant hormone signal transduction pathway genes	PH	SNP	upstream_gene_variant	MODIFIER	2371	772	supercontig_292.1	Auxin -responsive GH3 family protein	56.44
evm.TU.supercontig_9.204	putative indole-3-acetic acid-amido synthetase GH3.9	1380060	1381659	-	LG5	supercontig_9	1382456	G	A	BLAST	Plant hormone signal transduction pathway genes	PH	SNP	upstream_gene_variant	MODIFIER	2396	797	supercontig_292.1	Auxin -responsive GH3 family protein	56.44
evm.TU.supercontig_9.204	putative indole-3-acetic acid-amido synthetase GH3.9	1380060	1381659	-	LG5	supercontig_9	1386086	C	T	BLAST	Plant hormone signal transduction pathway genes	PH	SNP	upstream_gene_variant	MODIFIER	6026	4427	supercontig_292.1	Auxin -responsive GH3 family protein	56.44
evm.TU.supercontig_9.204	putative indole-3-acetic acid-amido synthetase GH3.9	1380060	1381659	-	LG5	supercontig_9	1386116	G	C	BLAST	Plant hormone signal transduction pathway genes	PH	SNP	upstream_gene_variant	MODIFIER	6056	4457	supercontig_292.1	Auxin -responsive GH3 family protein	56.44
evm.TU.supercontig_9.204	putative indole-3-acetic acid-amido synthetase GH3.9	1380060	1381659	-	LG5	supercontig_9	1386442	T	C	BLAST	Plant hormone signal transduction pathway genes	PH	SNP	upstream_gene_variant	MODIFIER	6382	4783	supercontig_292.1	Auxin -responsive GH3 family protein	56.44
evm.TU.contig_38010	Serine protease inhibitor (SERPIN) family protein	1160	1966	-	Un	contig_38010	1000	A	G	DGE	Proteinases and their inhibitors	PROT	SNP	downstream_gene_variant	MODIFIER	-160	-966	contig_38010	Serine protease inhibitor family protein	-
evm.TU.contig_38010	Serine protease inhibitor (SERPIN) family protein	1160	1966	-	Un	contig_38010	250	G	A	DGE	Proteinases and their inhibitors	PROT	SNP	downstream_gene_variant	MODIFIER	-910	-1716	contig_38010	Serine protease inhibitor family protein	-
evm.TU.supercontig_12.94	Subtilisin-like serine endopeptidase family protein	817152	821123	+	LG2	supercontig_12	814429	T	C	DGE	Proteinases and their inhibitors	PROT	SNP	upstream_gene_variant	MODIFIER	-2723	-6694	supercontig_12.94	Subtilisin -like serine endopeptidase family protein	-
evm.TU.supercontig_12.94	Subtilisin-like serine endopeptidase family protein	817152	821123	+	LG2	supercontig_12	819635	CTTT	CTTTT	DGE	Proteinases and their inhibitors	PROT	INDEL	intron_variant	MODIFIER	2483	-1488	supercontig_12.94	Subtilisin -like serine endopeptidase family protein	-
evm.TU.supercontig_12.94	Subtilisin-like serine endopeptidase family protein	817152	821123	+	LG2	supercontig_12	833228	G	T	DGE	Proteinases and their inhibitors	PROT	SNP	intergenic_region	MODIFIER	16076	12105	supercontig_12.94	Subtilisin -like serine endopeptidase family protein	-
evm.TU.supercontig_12.94	Subtilisin-like serine endopeptidase family protein	817152	821123	+	LG2	supercontig_12	833237	C	T	DGE	Proteinases and their inhibitors	PROT	SNP	intergenic_region	MODIFIER	16085	12114	supercontig_12.94	Subtilisin -like serine endopeptidase family protein	-
evm.TU.supercontig_12.94	Subtilisin-like serine endopeptidase family protein	817152	821123	+	LG2	supercontig_12	833296	A	C	DGE	Proteinases and their inhibitors	PROT	SNP	intergenic_region	MODIFIER	16144	12173	supercontig_12.94	Subtilisin -like serine endopeptidase family protein	-
evm.TU.supercontig_12.94	Subtilisin-like serine endopeptidase family protein	817152	821123	+	LG2	supercontig_12	833353	T	G	DGE	Proteinases and their inhibitors	PROT	SNP	intergenic_region	MODIFIER	16201	12230	supercontig_12.94	Subtilisin -like serine endopeptidase family protein	-
evm.TU.supercontig_12.94	Subtilisin-like serine endopeptidase family protein	817152	821123	+	LG2	supercontig_12	833370	C	A	DGE	Proteinases and their inhibitors	PROT	SNP	intergenic_region	MODIFIER	16218	12247	supercontig_12.94	Subtilisin -like serine endopeptidase family protein	-
evm.TU.supercontig_4.28	Cysteine proteinases superfamily protein	960544	962336	+	LG8	supercontig_4	956211	G	C	DGE	Proteinases and their inhibitors	PROT	SNP	upstream_gene_variant	MODIFIER	-4333	-6125	supercontig_4.28	Cysteine proteinases superfamily protein	-
evm.TU.supercontig_4.28	Cysteine proteinases superfamily protein	960544	962336	+	LG8	supercontig_4	960396	T	C	DGE	Proteinases and their inhibitors	PROT	SNP	upstream_gene_variant	MODIFIER	-148	-1940	supercontig_4.28	Cysteine proteinases superfamily protein	-
evm.TU.supercontig_136.72	Subtilisin-like serine endopeptidase family protein	746225	751130	+	LG6	supercontig_136	744077	AATTTATATATATATATATAT	AAT	BLAST	Proteinases and their inhibitors	PROT	INDEL	upstream_gene_variant	MODIFIER	-2148	-7053	supercontig_12.94	Subtilisin -like serine endopeptidase family protein	62.47
evm.TU.supercontig_136.72	Subtilisin-like serine endopeptidase family protein	746225	751130	+	LG6	supercontig_136	745405	C	G	BLAST	Proteinases and their inhibitors	PROT	SNP	upstream_gene_variant	MODIFIER	-820	-5725	supercontig_12.94	Subtilisin -like serine endopeptidase family protein	62.47
evm.TU.supercontig_136.72	Subtilisin-like serine endopeptidase family protein	746225	751130	+	LG6	supercontig_136	745629	C	G	BLAST	Proteinases and their inhibitors	PROT	SNP	upstream_gene_variant	MODIFIER	-596	-5501	supercontig_12.94	Subtilisin -like serine endopeptidase family protein	62.47
evm.TU.supercontig_136.72	Subtilisin-like serine endopeptidase family protein	746225	751130	+	LG6	supercontig_136	752360	G	T	BLAST	Proteinases and their inhibitors	PROT	SNP	downstream_gene_variant	MODIFIER	6135	1230	supercontig_12.94	Subtilisin -like serine endopeptidase family protein	62.47
evm.TU.supercontig_136.72	Subtilisin-like serine endopeptidase family protein	746225	751130	+	LG6	supercontig_136	752489	G	T	BLAST	Proteinases and their inhibitors	PROT	SNP	downstream_gene_variant	MODIFIER	6264	1359	supercontig_12.94	Subtilisin -like serine endopeptidase family protein	62.47
evm.TU.supercontig_136.72	Subtilisin-like serine endopeptidase family protein	746225	751130	+	LG6	supercontig_136	752545	T	C	BLAST	Proteinases and their inhibitors	PROT	SNP	downstream_gene_variant	MODIFIER	6320	1415	supercontig_12.94	Subtilisin -like serine endopeptidase family protein	62.47
evm.TU.supercontig_136.72	Subtilisin-like serine endopeptidase family protein	746225	751130	+	LG6	supercontig_136	752900	G	A	BLAST	Proteinases and their inhibitors	PROT	SNP	downstream_gene_variant	MODIFIER	6675	1770	supercontig_12.94	Subtilisin -like serine endopeptidase family protein	62.47
evm.TU.supercontig_21.158	Granulin repeat cysteine protease family protein	1598889	1601567	-	LG1	supercontig_21	1595350	G	T	BLAST	Proteinases and their inhibitors	PROT	SNP	downstream_gene_variant	MODIFIER	-3539	-6217	supercontig_4.28	Cysteine proteinases superfamily protein	50.78
evm.TU.supercontig_21.158	Granulin repeat cysteine protease family protein	1598889	1601567	-	LG1	supercontig_21	1598591	T	C	BLAST	Proteinases and their inhibitors	PROT	SNP	downstream_gene_variant	MODIFIER	-298	-2976	supercontig_4.28	Cysteine proteinases superfamily protein	50.78
evm.TU.supercontig_21.158	Granulin repeat cysteine protease family protein	1598889	1601567	-	LG1	supercontig_21	1602400	A	G	BLAST	Proteinases and their inhibitors	PROT	SNP	upstream_gene_variant	MODIFIER	3511	833	supercontig_4.28	Cysteine proteinases superfamily protein	50.78
evm.TU.supercontig_21.158	Granulin repeat cysteine protease family protein	1598889	1601567	-	LG1	supercontig_21	1602701	A	G	BLAST	Proteinases and their inhibitors	PROT	SNP	upstream_gene_variant	MODIFIER	3812	1134	supercontig_4.28	Cysteine proteinases superfamily protein	50.78
evm.TU.supercontig_21.158	Granulin repeat cysteine protease family protein	1598889	1601567	-	LG1	supercontig_21	1608292	A	G	BLAST	Proteinases and their inhibitors	PROT	SNP	intergenic_region	MODIFIER	9403	6725	supercontig_4.28	Cysteine proteinases superfamily protein	50.78
evm.TU.supercontig_21.158	Granulin repeat cysteine protease family protein	1598889	1601567	-	LG1	supercontig_21	1608304	C	G	BLAST	Proteinases and their inhibitors	PROT	SNP	intergenic_region	MODIFIER	9415	6737	supercontig_4.28	Cysteine proteinases superfamily protein	50.78
evm.TU.supercontig_21.158	Granulin repeat cysteine protease family protein	1598889	1601567	-	LG1	supercontig_21	1608945	T	C	BLAST	Proteinases and their inhibitors	PROT	SNP	intergenic_region	MODIFIER	10056	7378	supercontig_4.28	Cysteine proteinases superfamily protein	50.78
evm.TU.supercontig_21.158	Granulin repeat cysteine protease family protein	1598889	1601567	-	LG1	supercontig_21	1608959	T	C	BLAST	Proteinases and their inhibitors	PROT	SNP	intergenic_region	MODIFIER	10070	7392	supercontig_4.28	Cysteine proteinases superfamily protein	50.78
evm.TU.supercontig_21.158	Granulin repeat cysteine protease family protein	1598889	1601567	-	LG1	supercontig_21	1609496	T	C	BLAST	Proteinases and their inhibitors	PROT	SNP	intergenic_region	MODIFIER	10607	7929	supercontig_4.28	Cysteine proteinases superfamily protein	50.78
evm.TU.supercontig_21.158	Granulin repeat cysteine protease family protein	1598889	1601567	-	LG1	supercontig_21	1609570	A	C	BLAST	Proteinases and their inhibitors	PROT	SNP	intergenic_region	MODIFIER	10681	8003	supercontig_4.28	Cysteine proteinases superfamily protein	50.78
evm.TU.supercontig_21.158	Granulin repeat cysteine protease family protein	1598889	1601567	-	LG1	supercontig_21	1609926	A	G	BLAST	Proteinases and their inhibitors	PROT	SNP	intergenic_region	MODIFIER	11037	8359	supercontig_4.28	Cysteine proteinases superfamily protein	50.78
evm.TU.supercontig_21.158	Granulin repeat cysteine protease family protein	1598889	1601567	-	LG1	supercontig_21	1609972	A	G	BLAST	Proteinases and their inhibitors	PROT	SNP	intergenic_region	MODIFIER	11083	8405	supercontig_4.28	Cysteine proteinases superfamily protein	50.78
evm.TU.supercontig_21.158	Granulin repeat cysteine protease family protein	1598889	1601567	-	LG1	supercontig_21	1610308	C	G	BLAST	Proteinases and their inhibitors	PROT	SNP	intergenic_region	MODIFIER	11419	8741	supercontig_4.28	Cysteine proteinases superfamily protein	50.78
evm.TU.supercontig_21.158	Granulin repeat cysteine protease family protein	1598889	1601567	-	LG1	supercontig_21	1610317	C	T	BLAST	Proteinases and their inhibitors	PROT	SNP	intergenic_region	MODIFIER	11428	8750	supercontig_4.28	Cysteine proteinases superfamily protein	50.78
evm.TU.supercontig_21.158	Granulin repeat cysteine protease family protein	1598889	1601567	-	LG1	supercontig_21	1610326	T	G	BLAST	Proteinases and their inhibitors	PROT	SNP	intergenic_region	MODIFIER	11437	8759	supercontig_4.28	Cysteine proteinases superfamily protein	50.78
evm.TU.supercontig_21.158	Granulin repeat cysteine protease family protein	1598889	1601567	-	LG1	supercontig_21	1610845	A	G	BLAST	Proteinases and their inhibitors	PROT	SNP	intergenic_region	MODIFIER	11956	9278	supercontig_4.28	Cysteine proteinases superfamily protein	50.78
evm.TU.supercontig_21.158	Granulin repeat cysteine protease family protein	1598889	1601567	-	LG1	supercontig_21	1610876	T	C	BLAST	Proteinases and their inhibitors	PROT	SNP	intergenic_region	MODIFIER	11987	9309	supercontig_4.28	Cysteine proteinases superfamily protein	50.78
evm.TU.supercontig_21.158	Granulin repeat cysteine protease family protein	1598889	1601567	-	LG1	supercontig_21	1611367	A	G	BLAST	Proteinases and their inhibitors	PROT	SNP	intergenic_region	MODIFIER	12478	9800	supercontig_4.28	Cysteine proteinases superfamily protein	50.78
evm.TU.supercontig_21.158	Granulin repeat cysteine protease family protein	1598889	1601567	-	LG1	supercontig_21	1612003	A	G	BLAST	Proteinases and their inhibitors	PROT	SNP	intergenic_region	MODIFIER	13114	10436	supercontig_4.28	Cysteine proteinases superfamily protein	50.78
evm.TU.supercontig_21.158	Granulin repeat cysteine protease family protein	1598889	1601567	-	LG1	supercontig_21	1612636	T	C	BLAST	Proteinases and their inhibitors	PROT	SNP	intergenic_region	MODIFIER	13747	11069	supercontig_4.28	Cysteine proteinases superfamily protein	50.78
evm.TU.supercontig_21.158	Granulin repeat cysteine protease family protein	1598889	1601567	-	LG1	supercontig_21	1612675	A	C	BLAST	Proteinases and their inhibitors	PROT	SNP	intergenic_region	MODIFIER	13786	11108	supercontig_4.28	Cysteine proteinases superfamily protein	50.78
evm.TU.supercontig_21.158	Granulin repeat cysteine protease family protein	1598889	1601567	-	LG1	supercontig_21	1613340	G	T	BLAST	Proteinases and their inhibitors	PROT	SNP	intergenic_region	MODIFIER	14451	11773	supercontig_4.28	Cysteine proteinases superfamily protein	50.78
evm.TU.supercontig_21.158	Granulin repeat cysteine protease family protein	1598889	1601567	-	LG1	supercontig_21	1613348	G	A	BLAST	Proteinases and their inhibitors	PROT	SNP	intergenic_region	MODIFIER	14459	11781	supercontig_4.28	Cysteine proteinases superfamily protein	50.78
evm.TU.supercontig_21.158	Granulin repeat cysteine protease family protein	1598889	1601567	-	LG1	supercontig_21	1613820	C	A	BLAST	Proteinases and their inhibitors	PROT	SNP	intergenic_region	MODIFIER	14931	12253	supercontig_4.28	Cysteine proteinases superfamily protein	50.78
evm.TU.supercontig_21.158	Granulin repeat cysteine protease family protein	1598889	1601567	-	LG1	supercontig_21	1614278	G	A	BLAST	Proteinases and their inhibitors	PROT	SNP	intergenic_region	MODIFIER	15389	12711	supercontig_4.28	Cysteine proteinases superfamily protein	50.78
evm.TU.supercontig_21.158	Granulin repeat cysteine protease family protein	1598889	1601567	-	LG1	supercontig_21	1614307	A	G	BLAST	Proteinases and their inhibitors	PROT	SNP	intergenic_region	MODIFIER	15418	12740	supercontig_4.28	Cysteine proteinases superfamily protein	50.78
evm.TU.supercontig_21.158	Granulin repeat cysteine protease family protein	1598889	1601567	-	LG1	supercontig_21	1614399	C	T	BLAST	Proteinases and their inhibitors	PROT	SNP	intergenic_region	MODIFIER	15510	12832	supercontig_4.28	Cysteine proteinases superfamily protein	50.78
evm.TU.supercontig_21.158	Granulin repeat cysteine protease family protein	1598889	1601567	-	LG1	supercontig_21	1614686	T	C	BLAST	Proteinases and their inhibitors	PROT	SNP	intergenic_region	MODIFIER	15797	13119	supercontig_4.28	Cysteine proteinases superfamily protein	50.78
evm.TU.supercontig_21.158	Granulin repeat cysteine protease family protein	1598889	1601567	-	LG1	supercontig_21	1614758	G	A	BLAST	Proteinases and their inhibitors	PROT	SNP	intergenic_region	MODIFIER	15869	13191	supercontig_4.28	Cysteine proteinases superfamily protein	50.78
evm.TU.supercontig_21.158	Granulin repeat cysteine protease family protein	1598889	1601567	-	LG1	supercontig_21	1614830	T	C	BLAST	Proteinases and their inhibitors	PROT	SNP	intergenic_region	MODIFIER	15941	13263	supercontig_4.28	Cysteine proteinases superfamily protein	50.78
evm.TU.supercontig_21.158	Granulin repeat cysteine protease family protein	1598889	1601567	-	LG1	supercontig_21	1614864	T	C	BLAST	Proteinases and their inhibitors	PROT	SNP	intergenic_region	MODIFIER	15975	13297	supercontig_4.28	Cysteine proteinases superfamily protein	50.78
evm.TU.supercontig_21.158	Granulin repeat cysteine protease family protein	1598889	1601567	-	LG1	supercontig_21	1616835	C	T	BLAST	Proteinases and their inhibitors	PROT	SNP	intergenic_region	MODIFIER	17946	15268	supercontig_4.28	Cysteine proteinases superfamily protein	50.78
evm.TU.supercontig_21.158	Granulin repeat cysteine protease family protein	1598889	1601567	-	LG1	supercontig_21	1616876	T	C	BLAST	Proteinases and their inhibitors	PROT	SNP	intergenic_region	MODIFIER	17987	15309	supercontig_4.28	Cysteine proteinases superfamily protein	50.78
evm.TU.supercontig_232.4	xylem cysteine peptidase 1	118075	119537	+	LG3	supercontig_232	115128	A	G	BLAST	Proteinases and their inhibitors	PROT	SNP	upstream_gene_variant	MODIFIER	-2947	-4409	supercontig_4.28	Cysteine proteinases superfamily protein	51.62
evm.TU.supercontig_27.197	Subtilase family protein	1971241	1975407	-	LG7	supercontig_27	1967781	C	T	BLAST	Proteinases and their inhibitors	PROT	SNP	downstream_gene_variant	MODIFIER	-3460	-7626	supercontig_12.94	Subtilisin -like serine endopeptidase family protein	57.36
evm.TU.supercontig_27.197	Subtilase family protein	1971241	1975407	-	LG7	supercontig_27	1967798	T	G	BLAST	Proteinases and their inhibitors	PROT	SNP	downstream_gene_variant	MODIFIER	-3443	-7609	supercontig_12.94	Subtilisin -like serine endopeptidase family protein	57.36
evm.TU.supercontig_286.15	xylem cysteine peptidase 1	106660	108021	-	LG1	supercontig_286	103806	G	A	BLAST	Proteinases and their inhibitors	PROT	SNP	downstream_gene_variant	MODIFIER	-2854	-4215	supercontig_4.28	Cysteine proteinases superfamily protein	52.31
evm.TU.supercontig_34.197	cystatin B	1803340	1805084	-	LG5	supercontig_34	1799430	C	T	BLAST	Proteinases and their inhibitors	PROT	SNP	downstream_gene_variant	MODIFIER	-3910	-5654	supercontig_228.9	Cysteine proteinase inhibitor	54.95
evm.TU.supercontig_34.197	cystatin B	1803340	1805084	-	LG5	supercontig_34	1802990	A	T	BLAST	Proteinases and their inhibitors	PROT	SNP	downstream_gene_variant	MODIFIER	-350	-2094	supercontig_228.9	Cysteine proteinase inhibitor	54.95
evm.TU.supercontig_34.197	cystatin B	1803340	1805084	-	LG5	supercontig_34	1807651	A	G	BLAST	Proteinases and their inhibitors	PROT	SNP	upstream_gene_variant	MODIFIER	4311	2567	supercontig_228.9	Cysteine proteinase inhibitor	54.95
evm.TU.supercontig_34.197	cystatin B	1803340	1805084	-	LG5	supercontig_34	1807906	A	G	BLAST	Proteinases and their inhibitors	PROT	SNP	upstream_gene_variant	MODIFIER	4566	2822	supercontig_228.9	Cysteine proteinase inhibitor	54.95
evm.TU.supercontig_34.197	cystatin B	1803340	1805084	-	LG5	supercontig_34	1807955	C	T	BLAST	Proteinases and their inhibitors	PROT	SNP	upstream_gene_variant	MODIFIER	4615	2871	supercontig_228.9	Cysteine proteinase inhibitor	54.95
evm.TU.supercontig_34.197	cystatin B	1803340	1805084	-	LG5	supercontig_34	1807959	C	G	BLAST	Proteinases and their inhibitors	PROT	SNP	upstream_gene_variant	MODIFIER	4619	2875	supercontig_228.9	Cysteine proteinase inhibitor	54.95
evm.TU.supercontig_34.199	cystatin B	1823065	1824727	-	LG5	supercontig_34	1827936	A	G	BLAST	Proteinases and their inhibitors	PROT	SNP	upstream_gene_variant	MODIFIER	4871	3209	supercontig_228.9	Cysteine proteinase inhibitor	51.65
evm.TU.supercontig_34.200	cystatin B	1828051	1829630	-	LG5	supercontig_34	1827936	A	G	BLAST	Proteinases and their inhibitors	PROT	SNP	downstream_gene_variant	MODIFIER	-115	-1694	supercontig_228.9	Cysteine proteinase inhibitor	54.35
evm.TU.supercontig_34.199	cystatin B	1823065	1824727	-	LG5	supercontig_34	1828554	G	A	BLAST	Proteinases and their inhibitors	PROT	SNP	upstream_gene_variant	MODIFIER	5489	3827	supercontig_228.9	Cysteine proteinase inhibitor	51.65
evm.TU.supercontig_34.200	cystatin B	1828051	1829630	-	LG5	supercontig_34	1828554	G	A	BLAST	Proteinases and their inhibitors	PROT	SNP	intron_variant	MODIFIER	503	-1076	supercontig_228.9	Cysteine proteinase inhibitor	54.35
evm.TU.supercontig_34.201	cystatin-1	1847807	1849404	-	LG5	supercontig_34	1854552	G	A	BLAST	Proteinases and their inhibitors	PROT	SNP	intergenic_region	MODIFIER	6745	5148	supercontig_228.9	Cysteine proteinase inhibitor	53.76
evm.TU.supercontig_34.201	cystatin-1	1847807	1849404	-	LG5	supercontig_34	1857426	T	C	BLAST	Proteinases and their inhibitors	PROT	SNP	intergenic_region	MODIFIER	9619	8022	supercontig_228.9	Cysteine proteinase inhibitor	53.76
evm.TU.supercontig_34.201	cystatin-1	1847807	1849404	-	LG5	supercontig_34	1857476	G	A	BLAST	Proteinases and their inhibitors	PROT	SNP	intergenic_region	MODIFIER	9669	8072	supercontig_228.9	Cysteine proteinase inhibitor	53.76
evm.TU.supercontig_34.201	cystatin-1	1847807	1849404	-	LG5	supercontig_34	1861948	G	A	BLAST	Proteinases and their inhibitors	PROT	SNP	intergenic_region	MODIFIER	14141	12544	supercontig_228.9	Cysteine proteinase inhibitor	53.76
evm.TU.supercontig_34.201	cystatin-1	1847807	1849404	-	LG5	supercontig_34	1861982	G	A	BLAST	Proteinases and their inhibitors	PROT	SNP	intergenic_region	MODIFIER	14175	12578	supercontig_228.9	Cysteine proteinase inhibitor	53.76
evm.TU.supercontig_34.201	cystatin-1	1847807	1849404	-	LG5	supercontig_34	1861987	A	G	BLAST	Proteinases and their inhibitors	PROT	SNP	intergenic_region	MODIFIER	14180	12583	supercontig_228.9	Cysteine proteinase inhibitor	53.76
evm.TU.supercontig_34.201	cystatin-1	1847807	1849404	-	LG5	supercontig_34	1862207	A	G	BLAST	Proteinases and their inhibitors	PROT	SNP	intergenic_region	MODIFIER	14400	12803	supercontig_228.9	Cysteine proteinase inhibitor	53.76
evm.TU.supercontig_34.201	cystatin-1	1847807	1849404	-	LG5	supercontig_34	1862233	T	TC	BLAST	Proteinases and their inhibitors	PROT	INDEL	intergenic_region	MODIFIER	14426	12829	supercontig_228.9	Cysteine proteinase inhibitor	53.76
evm.TU.supercontig_34.201	cystatin-1	1847807	1849404	-	LG5	supercontig_34	1862873	G	A	BLAST	Proteinases and their inhibitors	PROT	SNP	intergenic_region	MODIFIER	15066	13469	supercontig_228.9	Cysteine proteinase inhibitor	53.76
evm.TU.supercontig_34.201	cystatin-1	1847807	1849404	-	LG5	supercontig_34	1863357	C	T	BLAST	Proteinases and their inhibitors	PROT	SNP	intergenic_region	MODIFIER	15550	13953	supercontig_228.9	Cysteine proteinase inhibitor	53.76
evm.TU.supercontig_34.201	cystatin-1	1847807	1849404	-	LG5	supercontig_34	1863523	T	C	BLAST	Proteinases and their inhibitors	PROT	SNP	intergenic_region	MODIFIER	15716	14119	supercontig_228.9	Cysteine proteinase inhibitor	53.76
evm.TU.supercontig_34.201	cystatin-1	1847807	1849404	-	LG5	supercontig_34	1863525	G	A	BLAST	Proteinases and their inhibitors	PROT	SNP	intergenic_region	MODIFIER	15718	14121	supercontig_228.9	Cysteine proteinase inhibitor	53.76
evm.TU.supercontig_34.201	cystatin-1	1847807	1849404	-	LG5	supercontig_34	1864242	A	G	BLAST	Proteinases and their inhibitors	PROT	SNP	intergenic_region	MODIFIER	16435	14838	supercontig_228.9	Cysteine proteinase inhibitor	53.76
evm.TU.supercontig_34.201	cystatin-1	1847807	1849404	-	LG5	supercontig_34	1864635	A	G	BLAST	Proteinases and their inhibitors	PROT	SNP	intergenic_region	MODIFIER	16828	15231	supercontig_228.9	Cysteine proteinase inhibitor	53.76
evm.TU.supercontig_34.201	cystatin-1	1847807	1849404	-	LG5	supercontig_34	1866945	G	A	BLAST	Proteinases and their inhibitors	PROT	SNP	intergenic_region	MODIFIER	19138	17541	supercontig_228.9	Cysteine proteinase inhibitor	53.76
evm.TU.supercontig_34.201	cystatin-1	1847807	1849404	-	LG5	supercontig_34	1866951	C	T	BLAST	Proteinases and their inhibitors	PROT	SNP	intergenic_region	MODIFIER	19144	17547	supercontig_228.9	Cysteine proteinase inhibitor	53.76
evm.TU.supercontig_34.201	cystatin-1	1847807	1849404	-	LG5	supercontig_34	1867857	G	T	BLAST	Proteinases and their inhibitors	PROT	SNP	intergenic_region	MODIFIER	20050	18453	supercontig_228.9	Cysteine proteinase inhibitor	53.76
evm.TU.supercontig_34.201	cystatin-1	1847807	1849404	-	LG5	supercontig_34	1867940	G	A	BLAST	Proteinases and their inhibitors	PROT	SNP	intergenic_region	MODIFIER	20133	18536	supercontig_228.9	Cysteine proteinase inhibitor	53.76
evm.TU.supercontig_55.102	cysteine proteinase1	617885	619528	-	LG2	supercontig_55	613665	G	A	BLAST	Proteinases and their inhibitors	PROT	SNP	downstream_gene_variant	MODIFIER	-4220	-5863	supercontig_4.28	Cysteine proteinases superfamily protein	52
evm.TU.supercontig_55.102	cysteine proteinase1	617885	619528	-	LG2	supercontig_55	614450	T	G	BLAST	Proteinases and their inhibitors	PROT	SNP	downstream_gene_variant	MODIFIER	-3435	-5078	supercontig_4.28	Cysteine proteinases superfamily protein	52
evm.TU.supercontig_165.12	NAC domain containing protein 74	61918	65502	-	LG6	supercontig_165	65284	GAGAAGAAGAAGAAGAAGAAGAA	GAGAAGAAGAAGAAGAAGAAGAAGAAGAA	DGE	Transcription factors	TF	INDEL	intron_variant	MODIFIER	3366	-218	supercontig_165.12	NAC domain protein	-
evm.TU.supercontig_18.82	WRKY DNA-binding protein 23	548927	550235	+	LG5	supercontig_18	538479	A	T	DGE	Transcription factors	TF	SNP	intergenic_region	MODIFIER	-10448	-11756	supercontig_18.82	WRKY DNA-binding protein	-
evm.TU.supercontig_18.82	WRKY DNA-binding protein 23	548927	550235	+	LG5	supercontig_18	543259	G	A	DGE	Transcription factors	TF	SNP	intergenic_region	MODIFIER	-5668	-6976	supercontig_18.82	WRKY DNA-binding protein	-
evm.TU.supercontig_18.82	WRKY DNA-binding protein 23	548927	550235	+	LG5	supercontig_18	543265	C	G	DGE	Transcription factors	TF	SNP	intergenic_region	MODIFIER	-5662	-6970	supercontig_18.82	WRKY DNA-binding protein	-
evm.TU.supercontig_18.82	WRKY DNA-binding protein 23	548927	550235	+	LG5	supercontig_18	543387	A	G	DGE	Transcription factors	TF	SNP	intergenic_region	MODIFIER	-5540	-6848	supercontig_18.82	WRKY DNA-binding protein	-
evm.TU.supercontig_18.82	WRKY DNA-binding protein 23	548927	550235	+	LG5	supercontig_18	543392	C	T	DGE	Transcription factors	TF	SNP	intergenic_region	MODIFIER	-5535	-6843	supercontig_18.82	WRKY DNA-binding protein	-
evm.TU.supercontig_18.82	WRKY DNA-binding protein 23	548927	550235	+	LG5	supercontig_18	543728	C	T	DGE	Transcription factors	TF	SNP	intergenic_region	MODIFIER	-5199	-6507	supercontig_18.82	WRKY DNA-binding protein	-
evm.TU.supercontig_18.82	WRKY DNA-binding protein 23	548927	550235	+	LG5	supercontig_18	543751	C	T	DGE	Transcription factors	TF	SNP	intergenic_region	MODIFIER	-5176	-6484	supercontig_18.82	WRKY DNA-binding protein	-
evm.TU.supercontig_18.82	WRKY DNA-binding protein 23	548927	550235	+	LG5	supercontig_18	543766	C	T	DGE	Transcription factors	TF	SNP	intergenic_region	MODIFIER	-5161	-6469	supercontig_18.82	WRKY DNA-binding protein	-
evm.TU.supercontig_18.82	WRKY DNA-binding protein 23	548927	550235	+	LG5	supercontig_18	552968	A	T	DGE	Transcription factors	TF	SNP	downstream_gene_variant	MODIFIER	4041	2733	supercontig_18.82	WRKY DNA-binding protein	-
evm.TU.supercontig_18.82	WRKY DNA-binding protein 23	548927	550235	+	LG5	supercontig_18	553694	C	T	DGE	Transcription factors	TF	SNP	downstream_gene_variant	MODIFIER	4767	3459	supercontig_18.82	WRKY DNA-binding protein	-
evm.TU.supercontig_18.82	WRKY DNA-binding protein 23	548927	550235	+	LG5	supercontig_18	554792	G	C	DGE	Transcription factors	TF	SNP	downstream_gene_variant	MODIFIER	5865	4557	supercontig_18.82	WRKY DNA-binding protein	-
evm.TU.supercontig_19.44	WRKY DNA-binding protein 70	374219	375477	+	LG9	supercontig_19	376310	A	G	DGE	Transcription factors	TF	SNP	downstream_gene_variant	MODIFIER	2091	833	supercontig_19.44	WRKY DNA-binding protein	-
evm.TU.supercontig_10.75	WRKY DNA-binding protein 40	1268958	1271020	+	LG5	supercontig_10	1253829	C	T	BLAST	Transcription factors	TF	SNP	intergenic_region	MODIFIER	-15129	-17191	supercontig_18.82	WRKY DNA-binding protein	55.39
evm.TU.supercontig_10.75	WRKY DNA-binding protein 40	1268958	1271020	+	LG5	supercontig_10	1271163	C	G	BLAST	Transcription factors	TF	SNP	downstream_gene_variant	MODIFIER	2205	143	supercontig_18.82	WRKY DNA-binding protein	55.39
evm.TU.supercontig_10.75	WRKY DNA-binding protein 40	1268958	1271020	+	LG5	supercontig_10	1275382	A	T	BLAST	Transcription factors	TF	SNP	downstream_gene_variant	MODIFIER	6424	4362	supercontig_18.82	WRKY DNA-binding protein	55.39
evm.TU.supercontig_126.49	WRKY DNA-binding protein 50	512086	514000	+	Un	supercontig_126	483744	T	C	BLAST	Transcription factors	TF	SNP	intergenic_region	MODIFIER	-28342	-30256	supercontig_18.82	WRKY DNA-binding protein	62.86
evm.TU.supercontig_126.49	WRKY DNA-binding protein 50	512086	514000	+	Un	supercontig_126	492480	G	A	BLAST	Transcription factors	TF	SNP	intergenic_region	MODIFIER	-19606	-21520	supercontig_18.82	WRKY DNA-binding protein	62.86
evm.TU.supercontig_126.49	WRKY DNA-binding protein 50	512086	514000	+	Un	supercontig_126	493045	A	C	BLAST	Transcription factors	TF	SNP	intergenic_region	MODIFIER	-19041	-20955	supercontig_18.82	WRKY DNA-binding protein	62.86
evm.TU.supercontig_126.49	WRKY DNA-binding protein 50	512086	514000	+	Un	supercontig_126	497264	TCC	TC	BLAST	Transcription factors	TF	INDEL	intergenic_region	MODIFIER	-14822	-16736	supercontig_18.82	WRKY DNA-binding protein	62.86
evm.TU.supercontig_126.49	WRKY DNA-binding protein 50	512086	514000	+	Un	supercontig_126	504145	C	T	BLAST	Transcription factors	TF	SNP	intergenic_region	MODIFIER	-7941	-9855	supercontig_18.82	WRKY DNA-binding protein	62.86
evm.TU.supercontig_126.49	WRKY DNA-binding protein 50	512086	514000	+	Un	supercontig_126	504195	A	G	BLAST	Transcription factors	TF	SNP	intergenic_region	MODIFIER	-7891	-9805	supercontig_18.82	WRKY DNA-binding protein	62.86
evm.TU.supercontig_126.49	WRKY DNA-binding protein 50	512086	514000	+	Un	supercontig_126	509720	G	A	BLAST	Transcription factors	TF	SNP	upstream_gene_variant	MODIFIER	-2366	-4280	supercontig_18.82	WRKY DNA-binding protein	62.86
evm.TU.supercontig_126.49	WRKY DNA-binding protein 50	512086	514000	+	Un	supercontig_126	515640	C	T	BLAST	Transcription factors	TF	SNP	downstream_gene_variant	MODIFIER	3554	1640	supercontig_18.82	WRKY DNA-binding protein	62.86
evm.TU.supercontig_126.49	WRKY DNA-binding protein 50	512086	514000	+	Un	supercontig_126	519192	T	C	BLAST	Transcription factors	TF	SNP	intergenic_region	MODIFIER	7106	5192	supercontig_18.82	WRKY DNA-binding protein	62.86
evm.TU.supercontig_126.49	WRKY DNA-binding protein 50	512086	514000	+	Un	supercontig_126	521289	C	A	BLAST	Transcription factors	TF	SNP	intergenic_region	MODIFIER	9203	7289	supercontig_18.82	WRKY DNA-binding protein	62.86
evm.TU.supercontig_127.25	WRKY DNA-binding protein 18	422032	423346	+	LG7	supercontig_127	398323	T	C	BLAST	Transcription factors	TF	SNP	intergenic_region	MODIFIER	-23709	-25023	supercontig_18.82	WRKY DNA-binding protein	50.69
evm.TU.supercontig_127.25	WRKY DNA-binding protein 18	422032	423346	+	LG7	supercontig_127	402923	G	C	BLAST	Transcription factors	TF	SNP	intergenic_region	MODIFIER	-19109	-20423	supercontig_18.82	WRKY DNA-binding protein	50.69
evm.TU.supercontig_127.25	WRKY DNA-binding protein 18	422032	423346	+	LG7	supercontig_127	404587	T	G	BLAST	Transcription factors	TF	SNP	intergenic_region	MODIFIER	-17445	-18759	supercontig_18.82	WRKY DNA-binding protein	50.69
evm.TU.supercontig_136.16	zinc-dependent activator protein-1	206315	207886	+	LG6	supercontig_136	201792	A	G	BLAST	Transcription factors	TF	SNP	upstream_gene_variant	MODIFIER	-4523	-6094	supercontig_18.82	WRKY DNA-binding protein	62.67
evm.TU.supercontig_14.101	NAC domain containing protein 100	1205556	1206784	+	LG1	supercontig_14	1191890	T	A	BLAST	Transcription factors	TF	SNP	intergenic_region	MODIFIER	-13666	-14894	supercontig_165.12	NAC domain protein	51.1
evm.TU.supercontig_14.101	NAC domain containing protein 100	1205556	1206784	+	LG1	supercontig_14	1193299	A	T	BLAST	Transcription factors	TF	SNP	intergenic_region	MODIFIER	-12257	-13485	supercontig_165.12	NAC domain protein	51.1
evm.TU.supercontig_14.101	NAC domain containing protein 100	1205556	1206784	+	LG1	supercontig_14	1193314	G	A	BLAST	Transcription factors	TF	SNP	intergenic_region	MODIFIER	-12242	-13470	supercontig_165.12	NAC domain protein	51.1
evm.TU.supercontig_14.101	NAC domain containing protein 100	1205556	1206784	+	LG1	supercontig_14	1193331	T	C	BLAST	Transcription factors	TF	SNP	intergenic_region	MODIFIER	-12225	-13453	supercontig_165.12	NAC domain protein	51.1
evm.TU.supercontig_14.101	NAC domain containing protein 100	1205556	1206784	+	LG1	supercontig_14	1193337	T	C	BLAST	Transcription factors	TF	SNP	intergenic_region	MODIFIER	-12219	-13447	supercontig_165.12	NAC domain protein	51.1
evm.TU.supercontig_14.101	NAC domain containing protein 100	1205556	1206784	+	LG1	supercontig_14	1198819	G	A	BLAST	Transcription factors	TF	SNP	intergenic_region	MODIFIER	-6737	-7965	supercontig_165.12	NAC domain protein	51.1
evm.TU.supercontig_14.101	NAC domain containing protein 100	1205556	1206784	+	LG1	supercontig_14	1202898	C	A	BLAST	Transcription factors	TF	SNP	upstream_gene_variant	MODIFIER	-2658	-3886	supercontig_165.12	NAC domain protein	51.1
evm.TU.supercontig_14.101	NAC domain containing protein 100	1205556	1206784	+	LG1	supercontig_14	1202934	A	C	BLAST	Transcription factors	TF	SNP	upstream_gene_variant	MODIFIER	-2622	-3850	supercontig_165.12	NAC domain protein	51.1
evm.TU.supercontig_14.101	NAC domain containing protein 100	1205556	1206784	+	LG1	supercontig_14	1202997	TTGTG	TTGTGTG	BLAST	Transcription factors	TF	INDEL	upstream_gene_variant	MODIFIER	-2559	-3787	supercontig_165.12	NAC domain protein	51.1
evm.TU.supercontig_14.101	NAC domain containing protein 100	1205556	1206784	+	LG1	supercontig_14	1213086	G	A	BLAST	Transcription factors	TF	SNP	intergenic_region	MODIFIER	7530	6302	supercontig_165.12	NAC domain protein	51.1
evm.TU.supercontig_14.101	NAC domain containing protein 100	1205556	1206784	+	LG1	supercontig_14	1216513	C	T	BLAST	Transcription factors	TF	SNP	intergenic_region	MODIFIER	10957	9729	supercontig_165.12	NAC domain protein	51.1
evm.TU.supercontig_152.36	WRKY family transcription factor	269384	272002	-	LG10	supercontig_152	265757	G	C	BLAST	Transcription factors	TF	SNP	downstream_gene_variant	MODIFIER	-3627	-6245	supercontig_18.82	WRKY DNA-binding protein	50.65
evm.TU.supercontig_152.36	WRKY family transcription factor	269384	272002	-	LG10	supercontig_152	265992	G	A	BLAST	Transcription factors	TF	SNP	downstream_gene_variant	MODIFIER	-3392	-6010	supercontig_18.82	WRKY DNA-binding protein	50.65
evm.TU.supercontig_152.36	WRKY family transcription factor	269384	272002	-	LG10	supercontig_152	266005	G	A	BLAST	Transcription factors	TF	SNP	downstream_gene_variant	MODIFIER	-3379	-5997	supercontig_18.82	WRKY DNA-binding protein	50.65
evm.TU.supercontig_152.36	WRKY family transcription factor	269384	272002	-	LG10	supercontig_152	266016	A	G	BLAST	Transcription factors	TF	SNP	downstream_gene_variant	MODIFIER	-3368	-5986	supercontig_18.82	WRKY DNA-binding protein	50.65
evm.TU.supercontig_152.36	WRKY family transcription factor	269384	272002	-	LG10	supercontig_152	267526	G	A	BLAST	Transcription factors	TF	SNP	downstream_gene_variant	MODIFIER	-1858	-4476	supercontig_18.82	WRKY DNA-binding protein	50.65
evm.TU.supercontig_152.36	WRKY family transcription factor	269384	272002	-	LG10	supercontig_152	269630	C	T	BLAST	Transcription factors	TF	SNP	synonymous_variant	LOW	246	-2372	supercontig_18.82	WRKY DNA-binding protein	50.65
evm.TU.supercontig_3.311	NAC 007	2166143	2167478	+	LG8	supercontig_3	2172526	T	A	BLAST	Transcription factors	TF	SNP	intergenic_region	MODIFIER	6383	5048	supercontig_165.12	NAC domain protein	50.96
evm.TU.supercontig_43.86	WRKY DNA-binding protein 75	1118553	1120033	+	LG3	supercontig_43	1117116	C	T	BLAST	Transcription factors	TF	SNP	upstream_gene_variant	MODIFIER	-1437	-2917	supercontig_18.82	WRKY DNA-binding protein	65.28
evm.TU.supercontig_43.86	WRKY DNA-binding protein 75	1118553	1120033	+	LG3	supercontig_43	1120473	G	A	BLAST	Transcription factors	TF	SNP	downstream_gene_variant	MODIFIER	1920	440	supercontig_18.82	WRKY DNA-binding protein	65.28
evm.TU.supercontig_43.86	WRKY DNA-binding protein 75	1118553	1120033	+	LG3	supercontig_43	1120526	A	G	BLAST	Transcription factors	TF	SNP	downstream_gene_variant	MODIFIER	1973	493	supercontig_18.82	WRKY DNA-binding protein	65.28
evm.TU.supercontig_43.86	WRKY DNA-binding protein 75	1118553	1120033	+	LG3	supercontig_43	1120559	T	A	BLAST	Transcription factors	TF	SNP	downstream_gene_variant	MODIFIER	2006	526	supercontig_18.82	WRKY DNA-binding protein	65.28
evm.TU.supercontig_684.1	WRKY family transcription factor	5486	8518	+	LG2	supercontig_684	828	C	T	BLAST	Transcription factors	TF	SNP	upstream_gene_variant	MODIFIER	-4658	-7690	supercontig_18.82	WRKY DNA-binding protein	54.55
evm.TU.supercontig_72.18	WRKY DNA-binding protein 13	405689	412913	-	LG3	supercontig_72	374487	A	C	BLAST	Transcription factors	TF	SNP	intergenic_region	MODIFIER	-31202	-38426	supercontig_18.82	WRKY DNA-binding protein	68.49
evm.TU.supercontig_72.18	WRKY DNA-binding protein 13	405689	412913	-	LG3	supercontig_72	392211	T	C	BLAST	Transcription factors	TF	SNP	intergenic_region	MODIFIER	-13478	-20702	supercontig_18.82	WRKY DNA-binding protein	68.49
evm.TU.supercontig_72.18	WRKY DNA-binding protein 13	405689	412913	-	LG3	supercontig_72	392672	G	A	BLAST	Transcription factors	TF	SNP	intergenic_region	MODIFIER	-13017	-20241	supercontig_18.82	WRKY DNA-binding protein	68.49
evm.TU.supercontig_72.18	WRKY DNA-binding protein 13	405689	412913	-	LG3	supercontig_72	395810	T	C	BLAST	Transcription factors	TF	SNP	intergenic_region	MODIFIER	-9879	-17103	supercontig_18.82	WRKY DNA-binding protein	68.49
evm.TU.supercontig_72.18	WRKY DNA-binding protein 13	405689	412913	-	LG3	supercontig_72	404383	C	T	BLAST	Transcription factors	TF	SNP	downstream_gene_variant	MODIFIER	-1306	-8530	supercontig_18.82	WRKY DNA-binding protein	68.49
evm.TU.supercontig_72.18	WRKY DNA-binding protein 13	405689	412913	-	LG3	supercontig_72	407326	G	A	BLAST	Transcription factors	TF	SNP	intron_variant	MODIFIER	1637	-5587	supercontig_18.82	WRKY DNA-binding protein	68.49
evm.TU.supercontig_72.18	WRKY DNA-binding protein 13	405689	412913	-	LG3	supercontig_72	407781	G	C	BLAST	Transcription factors	TF	SNP	intron_variant	MODIFIER	2092	-5132	supercontig_18.82	WRKY DNA-binding protein	68.49
evm.TU.supercontig_72.18	WRKY DNA-binding protein 13	405689	412913	-	LG3	supercontig_72	411420	C	A	BLAST	Transcription factors	TF	SNP	intron_variant	MODIFIER	5731	-1493	supercontig_18.82	WRKY DNA-binding protein	68.49
evm.TU.supercontig_72.18	WRKY DNA-binding protein 13	405689	412913	-	LG3	supercontig_72	435653	G	A	BLAST	Transcription factors	TF	SNP	intergenic_region	MODIFIER	29964	22740	supercontig_18.82	WRKY DNA-binding protein	68.49
evm.TU.supercontig_72.18	WRKY DNA-binding protein 13	405689	412913	-	LG3	supercontig_72	435689	C	A	BLAST	Transcription factors	TF	SNP	intergenic_region	MODIFIER	30000	22776	supercontig_18.82	WRKY DNA-binding protein	68.49
evm.TU.supercontig_72.18	WRKY DNA-binding protein 13	405689	412913	-	LG3	supercontig_72	435707	A	G	BLAST	Transcription factors	TF	SNP	intergenic_region	MODIFIER	30018	22794	supercontig_18.82	WRKY DNA-binding protein	68.49
evm.TU.supercontig_72.18	WRKY DNA-binding protein 13	405689	412913	-	LG3	supercontig_72	435710	G	A	BLAST	Transcription factors	TF	SNP	intergenic_region	MODIFIER	30021	22797	supercontig_18.82	WRKY DNA-binding protein	68.49
evm.TU.supercontig_80.94	NAC domain containing protein 2	736583	737903	+	LG2	supercontig_80	725276	A	G	BLAST	Transcription factors	TF	SNP	intergenic_region	MODIFIER	-11307	-12627	supercontig_165.12	NAC domain protein	50.61
evm.TU.supercontig_80.94	NAC domain containing protein 2	736583	737903	+	LG2	supercontig_80	725306	C	T	BLAST	Transcription factors	TF	SNP	intergenic_region	MODIFIER	-11277	-12597	supercontig_165.12	NAC domain protein	50.61
evm.TU.supercontig_80.94	NAC domain containing protein 2	736583	737903	+	LG2	supercontig_80	725330	C	T	BLAST	Transcription factors	TF	SNP	intergenic_region	MODIFIER	-11253	-12573	supercontig_165.12	NAC domain protein	50.61
evm.TU.supercontig_80.94	NAC domain containing protein 2	736583	737903	+	LG2	supercontig_80	725733	C	A	BLAST	Transcription factors	TF	SNP	intergenic_region	MODIFIER	-10850	-12170	supercontig_165.12	NAC domain protein	50.61
evm.TU.supercontig_80.94	NAC domain containing protein 2	736583	737903	+	LG2	supercontig_80	725740	C	T	BLAST	Transcription factors	TF	SNP	intergenic_region	MODIFIER	-10843	-12163	supercontig_165.12	NAC domain protein	50.61
evm.TU.supercontig_80.94	NAC domain containing protein 2	736583	737903	+	LG2	supercontig_80	725854	G	A	BLAST	Transcription factors	TF	SNP	intergenic_region	MODIFIER	-10729	-12049	supercontig_165.12	NAC domain protein	50.61
evm.TU.supercontig_80.94	NAC domain containing protein 2	736583	737903	+	LG2	supercontig_80	726152	A	G	BLAST	Transcription factors	TF	SNP	intergenic_region	MODIFIER	-10431	-11751	supercontig_165.12	NAC domain protein	50.61
evm.TU.supercontig_80.94	NAC domain containing protein 2	736583	737903	+	LG2	supercontig_80	727174	A	G	BLAST	Transcription factors	TF	SNP	intergenic_region	MODIFIER	-9409	-10729	supercontig_165.12	NAC domain protein	50.61
evm.TU.supercontig_80.94	NAC domain containing protein 2	736583	737903	+	LG2	supercontig_80	730539	T	A	BLAST	Transcription factors	TF	SNP	intergenic_region	MODIFIER	-6044	-7364	supercontig_165.12	NAC domain protein	50.61
evm.TU.supercontig_80.94	NAC domain containing protein 2	736583	737903	+	LG2	supercontig_80	730555	GTATATATATATATATATAT	GTATATATATATATATATATATATATAT	BLAST	Transcription factors	TF	INDEL	intergenic_region	MODIFIER	-6028	-7348	supercontig_165.12	NAC domain protein	50.61
evm.TU.supercontig_80.94	NAC domain containing protein 2	736583	737903	+	LG2	supercontig_80	737242	C	T	BLAST	Transcription factors	TF	SNP	intron_variant	MODIFIER	659	-661	supercontig_165.12	NAC domain protein	50.61
evm.TU.supercontig_86.65	WRKY DNA-binding protein 38	834868	835555	-	LG3	supercontig_86	839141	A	G	BLAST	Transcription factors	TF	SNP	upstream_gene_variant	MODIFIER	4273	3586	supercontig_19.44	WRKY DNA-binding protein	72.58
evm.TU.supercontig_9.36	WRKY DNA-binding protein 48	151328	152907	-	LG5	supercontig_9	147417	C	A	BLAST	Transcription factors	TF	SNP	downstream_gene_variant	MODIFIER	-3911	-5490	supercontig_18.82	WRKY DNA-binding protein	51.3
evm.TU.supercontig_9.36	WRKY DNA-binding protein 48	151328	152907	-	LG5	supercontig_9	151586	A	T	BLAST	Transcription factors	TF	SNP	missense_variant	MODERATE	258	-1321	supercontig_18.82	WRKY DNA-binding protein	51.3
evm.TU.supercontig_919.2	WRKY DNA-binding protein 51	20754	22643	-	Un	supercontig_919	10778	G	A	BLAST	Transcription factors	TF	SNP	intergenic_region	MODIFIER	-9976	-11865	supercontig_18.82	WRKY DNA-binding protein	61.64
evm.TU.supercontig_919.2	WRKY DNA-binding protein 51	20754	22643	-	Un	supercontig_919	10814	A	T	BLAST	Transcription factors	TF	SNP	intergenic_region	MODIFIER	-9940	-11829	supercontig_18.82	WRKY DNA-binding protein	61.64
evm.TU.supercontig_919.2	WRKY DNA-binding protein 51	20754	22643	-	Un	supercontig_919	12032	C	T	BLAST	Transcription factors	TF	SNP	intergenic_region	MODIFIER	-8722	-10611	supercontig_18.82	WRKY DNA-binding protein	61.64
evm.TU.supercontig_919.2	WRKY DNA-binding protein 51	20754	22643	-	Un	supercontig_919	14351	T	C	BLAST	Transcription factors	TF	SNP	intergenic_region	MODIFIER	-6403	-8292	supercontig_18.82	WRKY DNA-binding protein	61.64
evm.TU.supercontig_919.2	WRKY DNA-binding protein 51	20754	22643	-	Un	supercontig_919	14383	A	C	BLAST	Transcription factors	TF	SNP	intergenic_region	MODIFIER	-6371	-8260	supercontig_18.82	WRKY DNA-binding protein	61.64
evm.TU.supercontig_919.2	WRKY DNA-binding protein 51	20754	22643	-	Un	supercontig_919	15245	T	C	BLAST	Transcription factors	TF	SNP	intergenic_region	MODIFIER	-5509	-7398	supercontig_18.82	WRKY DNA-binding protein	61.64
